# Supplementary material for: Asymmetric relationship of urbanization and CO2 emissions in less developed countries
Source: PLoS One. 2018 Dec 7;13(12):e0208388. doi: 10.1371/journal.pone.0208388 (PMC6286174; doi:10.1371/journal.pone.0208388)
Supplement: S1 File — This file contains all data used to perform the analyses presented by the authors above. (CSV) [file pone.0208388.s001.csv]

Time	Country Name	ln First Differenced Urban Pop	log first diferenced manufacturing	GDP per capita (constant 2010 US$) log first differenced	Population ages 15-64 (% of total) log first differenced	FDI as a percent of gdp	exports as a percent of GDP logged first differenced	CO2 emissions (kt) log first differenced
1961	Afghanistan	0.034315	.	.	-0.0057	.	-0.23776	0.170452
1961	Albania	0.007721	.	.	-0.00676	.	-0.0464	0.119392
1961	Algeria	0.041318	.	-0.1711	-0.01126	.	0.03074	-0.0156
1961	American Samoa	0.006473	.	.	.	.	-0.10651	.
1961	Andorra	0.042423	.	.	.	.	-0.0337	.
1961	Angola	0.034195	.	.	-0.00863	.	.	-0.19035
1961	Antigua and Barbuda	-0.01565	.	.	0.003813	.	-0.03641	0.262364
1961	Arab World	0.023435	.	0.036787	-0.0012	.	-0.0417	0.04731
1961	Argentina	0.008199	.	.	-0.01533	.	0.023325	.
1961	Armenia	0.016864	.	.	0.007217	.	-0.14475	.
1961	Aruba	-0.0003	.	0.00456	-0.00147	.	0.432704	0.0267
1961	Australia	0.00504	.	0.048416	-0.00634	.	-0.00933	0.03323
1961	Austria	0.001452	.	.	-0.02601	.	-0.0479	.
1961	Azerbaijan	-0.00569	.	0.051648	0.00097	.	.	0.285447
1961	Bahamas, The	0.01235	.	.	-0.01937	.	.	1.123771
1961	Bahrain	0.000207	.	0.030329	-0.00748	.	-0.04828	.
1961	Bangladesh	0.027467	0.029811	.	-0.00814	.	-0.02124	0.120145
1961	Barbados	0.001955	.	.	-0.00994	.	0.913398	.
1961	Belarus	0.034013	.	0.045263	-0.00619	.	-0.01559	0.01951
1961	Belgium	0.001016	.	0.019567	-0.01309	.	-0.01417	-0.18232
1961	Belize	-0.00572	.	0.016889	-0.0072	.	.	-0.22884
1961	Benin	0.060757	.	0.02127	.	.	0.07486	0.110001
1961	Bermuda	0	.	.	-0.00449	.	.	.
1961	Bhutan	0.053072	.	0.001449	-0.00167	.	.	0.035846
1961	Bolivia	0.008046	.	.	-0.00132	.	.	.
1961	Bosnia and Herzegovina	0.033366	.	0.037841	-0.00918	.	.	.
1961	Botswana	0.012019	.	0.067741	-0.0046	.	.	0.04778
1961	Brazil	0.021081	0.05829	.	.	.	.	.
1961	British Virgin Islands	0.031396	.	.	-0.01126	.	.	-0.09202
1961	Brunei Darussalam	0.041234	.	.	0.001772	.	-0.01049	0.1527
1961	Bulgaria	0.044339	.	0.026214	-0.00651	.	.	0.733969
1961	Burkina Faso	0.020219	-0.05863	-0.16694	-0.00621	.	0.033901	.
1961	Burundi	0.01813	.	.	-0.01469	.	0.031572	0
1961	Cabo Verde	0.016	.	.	-0.00466	.	-0.28974	0.197826
1961	Cambodia	0.000777	.	-0.00912	-0.0045	.	0.110291	0.03974
1961	Cameroon	0.038774	.	0.011132	-0.00215	.	0.075657	0.00665
1961	Canada	0.008751	.	.	.	.	.	0
1961	Caribbean small states	0.006986	.	0.03138	-0.00685	.	.	0
1961	Cayman Islands	0	.	-0.00552	-0.00684	.	.	-0.06899
1961	Central African Republic	0.031874	.	.	-0.00219	.	.	.
1961	Central Europe and the Baltics	0.015578	.	0.016858	-0.00348	.	.	0.070315
1961	Chad	0.039106	0.082204	-0.30867	-0.00138	.	.	-0.34656
1961	Channel Islands	-0.00684	.	0.021313	-0.00415	.	.	0.104511
1961	Chile	0.012074	0.094504	.	-0.01062	.	0.021256	0
1961	China	0.030692	.	-0.14009	-0.00216	.	.	0.015675
1961	Colombia	0.028329	.	0.054504	-0.00572	.	.	0.179585
1961	Comoros	0.061567	.	-0.04561	-0.00461	.	.	0
1961	Congo, Dem. Rep.	0.00995	.	0.058702	-0.00541	.	0.035175	0.180998
1961	Congo, Rep.	0.022435	.	.	5.80E-05	.	0.129488	.
1961	Costa Rica	0.002187	.	.	-0.00066	.	0.045335	-0.11745
1961	Cote d'Ivoire	0.067367	.	.	-0.00156	.	.	.
1961	Croatia	0.028959	.	.	-0.00142	.	-0.13528	-0.02511
1961	Cuba	0.003197	.	.	0.003401	.	0.03029	.
1961	Curacao	0.005233	.	0.054853	0.001276	.	.	0.06357
1961	Cyprus	0.015236	.	.	-0.0026	.	-0.65175	0.087012
1961	Czech Republic	0.008611	.	.	.	.	-0.04981	0
1961	Denmark	0.009858	.	-0.05692	-0.00634	.	-0.18935	-0.01062
1961	Djibouti	0.02207	.	-0.01317	-0.00451	.	.	-0.06884
1961	Dominica	0.001743	.	.	-0.00775	.	.	0.062424
1961	Dominican Republic	0.029723	.	.	-0.00507	.	0.016859	-0.061
1961	Early-demographic dividend	0.013005	.	.	-0.00562	.	.	0
1961	East Asia & Pacific	0.028561	.	.	0.000125	.	.	.
1961	East Asia & Pacific (excluding high income)	0.02759	.	.	-0.00245	.	.	.
1961	East Asia & Pacific (IDA & IBRD countries)	0.027311	.	.	-0.00155	.	.	-0.03175
1961	Ecuador	0.017207	.	.	.	.	.	0.661398
1961	Egypt, Arab Rep.	0.010718	.	0.000168	0.000914	.	.	-0.14165
1961	El Salvador	0.00445	.	0.066237	0.003594	.	.	-0.01099
1961	Equatorial Guinea	0.023492	.	0.040222	-0.00309	.	-0.0743	0.03618
1961	Eritrea	0.031098	.	.	-0.00297	.	-0.09594	0.470004
1961	Estonia	0.013312	.	0.127795	-0.00535	.	0.169276	0.223143
1961	Ethiopia	0.033176	.	.	-0.01485	.	-0.02153	0.182321
1961	Euro area	0.007673	.	.	-0.0081	.	.	.
1961	Europe & Central Asia	0.009628	.	.	-0.00615	.	.	.
1961	Europe & Central Asia (excluding high income)	0.016601	.	0.002021	-0.00321	.	.	-0.0836
1961	Europe & Central Asia (IDA & IBRD countries)	0.01637	.	.	.	.	.	0.074108
1961	European Union	0.007498	.	0.097777	-0.00188	.	-0.05352	0.043485
1961	Faroe Islands	0.034835	.	.	.	.	-0.2171	0.271153
1961	Fiji	0.018923	.	.	-0.00855	.	.	-0.18232
1961	Finland	0.018475	.	.	4.80E-05	.	.	.
1961	Fragile and conflict affected situations	0.02759	.	0.015189	-0.00076	.	-0.09058	0.04528
1961	France	0.01168	.	.	-0.00497	.	.	0.405465
1961	French Polynesia	0.021896	.	.	-0.00222	.	-0.07604	0.470003
1961	Gabon	0.052184	.	0.014748	-0.00391	.	.	0.110348
1961	Gambia, The	0.016517	.	.	-0.00561	.	.	0.03774
1961	Georgia	0.011313	.	-0.01441	-0.00679	.	.	0.179341
1961	Germany	0.004375	.	.	-0.00461	.	.	0.13229
1961	Ghana	0.023169	.	.	0.002367	.	.	0.07644
1961	Gibraltar	0	.	-0.02033	-0.00412	.	0.016626	-0.10503
1961	Greece	0.0092	.	0.016669	-0.00572	.	.	0.0783
1961	Greenland	0.021498	.	0.03289	-0.00912	.	.	0.195454
1961	Grenada	0.006146	.	0.073015	-0.00861	.	-0.05578	-0.02301
1961	Guam	0.021366	.	.	-0.00396	.	.	0.053553
1961	Guatemala	0.020576	.	.	-0.00023	.	0.066283	0.100692
1961	Guinea	0.043355	.	.	.	.	.	.
1961	Guinea-Bissau	0.010751	.	0.07317	-0.00089	.	0.042449	0.088899
1961	Guyana	0.001378	0.054028	0.072195	-0.00116	.	.	0.13008
1961	Haiti	0.024203	.	.	-0.01285	.	.	0.37079
1961	Heavily indebted poor countries (HIPC)	0.027972	.	0.087655	0.011664	.	.	0.19577
1961	High income	0.007805	.	.	-0.00463	.	.	0.274043
1961	Honduras	0.024793	-0.01354	.	-0.01265	.	0.083686	.
1961	Hong Kong SAR, China	0.001091	.	-0.11203	-0.01202	.	-0.00848	-0.01063
1961	Hungary	0.007555	.	.	-0.0097	.	.	.
1961	IBRD only	0.021985	.	.	-0.01072	.	0.002883	.
1961	Iceland	0.006244	.	0.018512	-0.00026	.	-0.03212	0.141678
1961	IDA & IBRD total	0.020881	.	.	.	.	0.001642	.
1961	IDA blend	0.017793	.	.	-0.00134	.	.	0.246184
1961	IDA only	0.025756	.	.	-0.02095	.	.	.
1961	IDA total	0.021329	.	.	-0.00336	.	0.050829	0.342945
1961	India	0.006007	0.044101	.	-0.00176	.	.	.
1961	Indonesia	0.015983	0.165845	.	-0.00711	.	-0.07562	0.039002
1961	Iran, Islamic Rep.	0.019201	0.037566	0.001196	-0.00395	.	.	.
1961	Iraq	0.035111	.	0.002402	-0.00496	.	.	-0.02247
1961	Ireland	0.009081	.	.	-0.00488	.	.	0.54515
1961	Isle of Man	0.004019	.	.	.	.	.	.
1961	Israel	0.014688	.	.	-0.00306	.	.	.
1961	Italy	0.008305	.	0.02847	-0.00664	.	-0.28161	0.006348
1961	Jamaica	0.021416	.	.	-0.02087	.	.	0.305382
1961	Japan	0.014763	.	.	0.003913	.	.	.
1961	Jordan	0.029686	.	-0.00379	-0.0106	.	.	-0.11664
1961	Kazakhstan	0.012322	.	0.051366	-0.0022	.	-0.08409	.
1961	Kenya	0.0272	0.053401	0.040874	-0.0053	.	0.066565	.
1961	Kiribati	0.037827	.	.	-0.01335	.	.	.
1961	Korea, Dem. People�s Rep.	0.023773	.	.	-0.00576	.	0.003373	-0.03077
1961	Korea, Rep.	0.029198	.	.	0.005767	.	.	-0.15057
1961	Kosovo	.	.	.	.	.	.	.
1961	Kuwait	0.011867	.	0.115584	-0.00759	.	.	0.262364
1961	Kyrgyz Republic	0.009608	.	.	-0.0013	.	-0.08025	0.040006
1961	Lao PDR	0.009269	.	0.017331	-0.00504	.	.	0.03409
1961	Late-demographic dividend	0.028777	.	.	-0.00473	.	.	.
1961	Latin America & Caribbean	0.015878	.	.	-0.0085	.	0.375748	.
1961	Latin America & Caribbean (excluding high income)	0.018718	.	.	.	.	.	.
1961	Latin America & the Caribbean (IDA & IBRD countries)	0.016292	.	.	-0.01646	.	.	0.073703
1961	Latvia	0.014945	.	.	-0.00045	.	.	.
1961	Least developed countries: UN classification	0.025259	.	.	-0.01465	.	.	0.036583
1961	Lebanon	0.039273	.	.	-0.00554	.	.	0.334246
1961	Lesotho	0.120058	.	.	-0.00933	.	.	-0.04697
1961	Liberia	0.034758	.	.	-0.0042	.	.	.
1961	Libya	0.031487	.	.	.	.	.	.
1961	Liechtenstein	-0.00599	.	0.003294	-0.00474	.	.	0
1961	Lithuania	0.024606	.	-0.0102	-0.00011	.	.	0.03191
1961	Low & middle income	0.021466	.	.	-0.00113	.	-0.06241	0.029353
1961	Low income	0.025174	.	.	-0.00164	.	.	0.019193
1961	Lower middle income	0.011626	0.054709	0.040486	-0.00844	.	-0.06888	0.053704
1961	Luxembourg	0.00532	.	0.015884	-0.00424	.	-0.09316	0.628609
1961	Macao SAR, China	0.00041	.	-0.0185	-0.00387	.	.	0.188759
1961	Macedonia, FYR	0.034495	.	.	.	.	.	.
1961	Madagascar	0.030447	.	0.0529	-0.00171	.	0.134329	0.018853
1961	Malawi	0.022301	.	-0.01224	-0.0078	.	-0.00612	.
1961	Malaysia	0.023887	-0.02479	0.034461	-0.00413	.	-0.01067	0.034877
1961	Maldives	0.005089	.	.	.	.	-0.03669	1.252763
1961	Mali	0.026309	.	0.072448	-0.00347	.	.	0.101308
1961	Malta	-0.00067	.	0.042793	-0.00359	.	.	0.115513
1961	Marshall Islands	0.037913	.	0.040554	0.002047	.	.	0.17628
1961	Mauritania	0.07758	.	0.042634	-0.00566	.	.	0.055837
1961	Mauritius	0.01377	.	0.021273	-0.00179	.	.	0.045579
1961	Mexico	0.016357	.	.	-0.00367	.	0.03008	0.03766
1961	Micronesia, Fed. Sts.	0.010743	.	0.045821	-0.00097	.	0.029125	0.100041
1961	Middle East & North Africa	0.021385	.	0.05051	0.017982	.	0.052586	.
1961	Middle East & North Africa (excluding high income)	0.021003	.	.	0.007932	.	.	-0.08701
1961	Middle East & North Africa (IDA & IBRD countries)	0.021003	.	.	-0.00083	.	.	0.04257
1961	Middle income	0.021661	.	.	-0.00589	.	.	.
1961	Moldova	0.033253	.	-0.06507	-0.01307	.	-0.14265	0.27029
1961	Monaco	0	.	.	-0.00394	.	.	0.223144
1961	Mongolia	0.054621	.	.	.	.	-0.05986	.
1961	Montenegro	0.037299	.	.	-0.03239	.	.	0
1961	Morocco	0.01662	.	.	-0.00337	.	.	0.288367
1961	Mozambique	0.037049	.	0.002179	-0.00684	.	.	-0.01786
1961	Myanmar	0.017529	.	.	.	.	.	.
1961	Namibia	0.023454	.	-0.07817	-0.01385	.	.	.
1961	Nauru	0	.	0.004965	-0.00352	.	-0.08047	-0.90355
1961	Nepal	0.025814	.	0.044787	-0.01484	.	-0.08923	0.407218
1961	Netherlands	0.004475	.	.	.	.	0.231782	.
1961	New Caledonia	0.037329	.	.	-0.0007	.	-0.13387	.
1961	New Zealand	0.00691	.	.	0.000976	.	.	.
1961	Nicaragua	0.01128	.	.	-0.00497	.	.	0.287682
1961	Niger	0.017624	.	.	-0.00565	.	.	0.04256
1961	Nigeria	0.014367	.	0.006385	-0.00504	.	.	0.04277
1961	North America	0.005721	.	.	-0.00414	.	0.229601	.
1961	Northern Mariana Islands	0.029282	.	0.102597	-0.0038	.	.	0.09263
1961	Norway	0.021364	.	.	0.000503	.	.	0.033523
1961	Not classified	.	.	.	.	.	.	0.693147
1961	OECD members	0.007835	.	.	-0.01274	.	-0.08602	0.223144
1961	Oman	0.06349	.	.	.	.	.	.
1961	Other small states	0.015462	.	0.029611	-0.00531	.	.	0
1961	Pacific island small states	0.019254	.	-0.026	-0.00343	.	-0.02932	0.018692
1961	Pakistan	0.017801	0.027046	.	-0.00601	.	-0.14024	-0.00851
1961	Palau	0.005108	.	.	-0.00685	.	.	-2.19722
1961	Panama	0.014536	.	0.050549	0.001175	.	.	-0.00755
1961	Papua New Guinea	0.077209	.	.	-0.00354	.	-0.19353	0.043373
1961	Paraguay	0.002836	.	.	-0.00829	.	.	-0.05016
1961	Peru	0.012462	0.00835	.	-0.02496	.	0.0382	.
1961	Philippines	0.008479	0.010422	.	-0.00325	.	0.231598	-0.16304
1961	Poland	0.013172	.	0.022493	-0.00585	.	0.071167	0.110186
1961	Portugal	0.011067	.	.	-0.00197	.	.	.
1961	Post-demographic dividend	0.008202	.	0.104131	-0.004	.	.	0.328504
1961	Pre-demographic dividend	0.02638	.	.	-0.00375	.	.	0
1961	Puerto Rico	0.030639	.	0.11166	-0.00204	.	.	0.578113
1961	Qatar	0.00489	.	.	-0.0019	.	0.146757	0.023086
1961	Romania	0.019826	.	-0.01274	-0.00635	.	.	0.031756
1961	Russian Federation	0.01652	.	.	-0.02045	.	.	.
1961	Rwanda	0.020557	.	.	.	.	.	.
1961	Samoa	0.003165	.	.	.	.	-0.11264	.
1961	San Marino	0.022266	.	.	-0.00391	.	.	-0.0354
1961	Sao Tome and Principe	0.044535	.	.	-0.00161	.	0.029393	.
1961	Saudi Arabia	0.035306	.	.	0.026121	.	.	0
1961	Senegal	0.027658	.	0.017805	-0.00363	.	.	0.00791
1961	Serbia	.	.	0.006162	-0.00322	.	0.056521	-0.00353
1961	Seychelles	0.037032	.	0.011694	-0.00245	.	.	-0.04692
1961	Sierra Leone	0.03126	.	.	-0.03042	.	.	.
1961	Singapore	0	.	.	-0.00176	.	.	.
1961	Sint Maarten (Dutch part)	0	.	-0.00649	-0.00516	.	.	-0.09441
1961	Slovak Republic	0.014507	.	.	-0.01731	.	.	0.063988
1961	Slovenia	0.031515	.	.	0.010698	.	.	.
1961	Small states	0.012716	.	.	.	.	.	.
1961	Solomon Islands	0.045748	.	.	-0.00192	.	-0.00771	-0.30979
1961	Somalia	0.029763	-0.06014	-0.0166	-0.00438	.	.	.
1961	South Africa	0.003726	0.028675	0.028672	-0.00817	.	.	.
1961	South Asia	0.007823	0.040039	.	-0.003	.	-0.24509	0.338602
1961	South Asia (IDA & IBRD)	0.007823	0.040039	.	-0.00693	.	0.116762	0.077318
1961	South Sudan	-0.00126	.	-0.24392	-0.01427	.	-0.63212	-0.06753
1961	Spain	0.012927	.	.	.	.	0.045909	.
1961	Sri Lanka	0.009751	-0.02688	.	.	.	-0.08125	.
1961	St. Kitts and Nevis	0.022357	.	.	-0.00848	.	.	0.95427
1961	St. Lucia	0.010937	.	.	0.002687	.	-0.03178	0.767255
1961	St. Martin (French part)	.	.	-0.0244	-0.00073	.	-0.76095	0.04798
1961	St. Vincent and the Grenadines	0.017235	.	.	-0.01237	.	-0.00957	.
1961	Sub-Saharan Africa	0.021381	.	.	0.00605	.	0.016359	.
1961	Sub-Saharan Africa (excluding high income)	0.021375	.	-0.01122	0.001373	.	-0.04234	0.04663
1961	Sub-Saharan Africa (IDA & IBRD countries)	0.021381	.	0.020013	-0.00597	.	0.016635	0.06213
1961	Sudan	0.044233	-0.00059	.	-0.02222	.	-0.01437	.
1961	Suriname	0.000783	.	0.048805	-0.00105	.	.	0.284321
1961	Swaziland	0.102418	.	.	-0.01582	.	.	-0.10697
1961	Sweden	0.011043	.	0.024532	-0.00502	.	0.040716	.
1961	Switzerland	0.012699	.	.	-0.00575	.	-0.012	0.292388
1961	Syrian Arab Republic	0.015956	.	.	-0.00682	.	0.089415	.
1961	Tajikistan	0.011749	.	0.046826	-0.00334	.	-0.02402	0.0558
1961	Tanzania	0.027821	.	0.019778	-0.00902	.	-0.01866	0.641854
1961	Thailand	0.005526	0.035745	-0.04985	-0.00694	.	.	0.05557
1961	Timor-Leste	0.014951	.	0.01984	.	.	0.091068	-0.11
1961	Togo	0.080089	-0.1826	.	0.000162	.	.	.
1961	Tonga	0.021252	.	0.034928	-0.00219	.	.	0.054808
1961	Trinidad and Tobago	-0.03741	.	.	2.70E-05	.	.	.
1961	Tunisia	0.011636	.	0.039847	-0.01154	.	.	.
1961	Turkey	0.01727	0.035479	0.020514	-0.0043	.	.	0.08736
1961	Turkmenistan	0.003119	.	.	.	.	.	.
1961	Turks and Caicos Islands	0.007147	.	.	-0.01438	.	.	0.19628
1961	Tuvalu	0.033956	.	.	0.002996	.	0.017709	0.16839
1961	Uganda	0.044284	1.30E-05	0.046141	-0.00474	.	.	-0.08338
1961	Ukraine	0.015902	.	0.067878	-0.0076	.	0.014108	.
1961	United Arab Emirates	0.011942	.	.	-0.02396	.	0.039206	-0.18232
1961	United Kingdom	-0.00089	.	.	-0.00655	.	-0.26462	0.074108
1961	United States	0.005429	.	0.008412	-0.00377	.	0.018812	0.025643
1961	Upper middle income	0.029967	.	0.050151	-8.10E-05	.	-0.00331	0.06482
1961	Uruguay	0.00275	.	.	.	.	.	0
1961	Uzbekistan	0.007623	.	-0.05562	-0.00554	.	.	-0.18232
1961	Vanuatu	0.017059	.	0.032506	-0.00734	.	.	0.496437
1961	Venezuela, RB	0.020276	.	.	0.000599	.	.	.
1961	Vietnam	0.022268	.	0.027941	-0.00324	.	.	0.144586
1961	Virgin Islands (U.S.)	0.024262	.	-0.06583	-0.00632	.	.	-0.22607
1961	West Bank and Gaza	.	.	0.023185	-0.00349	.	.	0.065066
1961	World	0.015246	.	.	-0.01096	.	-0.08928	0
1961	Yemen, Rep.	0.038693	.	0.1668	-0.00013	.	.	-0.08095
1961	Zambia	0.043462	.	0.02448	-0.00511	.	.	-0.11607
1961	Zimbabwe	0.016752	.	0.042328	-5.80E-05	.	.	0.112795
1962	Afghanistan	0.034313	.	-0.02552	-0.00361	.	0.025743	0.057894
1962	Albania	0.002324	.	.	0.001478	.	-0.07442	.
1962	Algeria	0.043599	.	.	-0.00878	.	0.001668	0.151136
1962	American Samoa	0.006387	.	.	0.002035	.	.	.
1962	Andorra	0.039846	.	.	0.003339	.	-0.0047	0.045556
1962	Angola	0.03691	.	.	0.003834	.	-0.02583	.
1962	Antigua and Barbuda	-0.01583	.	0.04734	0.002369	.	.	0.15154
1962	Arab World	0.023066	.	.	0.001974	.	-0.24064	0.080042
1962	Argentina	0.007384	.	.	.	.	0.449048	0
1962	Armenia	0.016583	.	0.12421	-0.00513	.	-0.06081	0.187645
1962	Aruba	-0.0003	.	0.015909	-0.00592	.	.	-0.05024
1962	Australia	0.004822	.	.	-0.00099	.	.	0.084522
1962	Austria	0.000755	.	.	-0.00488	.	0.079808	0.107246
1962	Azerbaijan	-0.00575	.	.	-0.00533	.	.	0
1962	Bahamas, The	0.01215	.	.	0.004329	.	.	.
1962	Bahrain	0.000218	.	.	-0.00111	.	.	.
1962	Bangladesh	0.040837	-0.00402	.	9.90E-05	.	.	0.149532
1962	Barbados	0.00198	.	.	.	.	.	0.031749
1962	Belarus	0.033471	.	0.000613	0.003998	.	.	0.314494
1962	Belgium	0.00135	.	0.022583	0.007592	.	.	0.117947
1962	Belize	-0.00579	.	0.050465	0.000525	.	-0.04701	0.06036
1962	Benin	0.060434	.	.	-0.01157	.	0.02611	-0.20764
1962	Bermuda	0	.	0.06074	-0.00405	.	-0.84857	-0.62861
1962	Bhutan	0.05315	.	.	-0.00716	.	0.081277	0.154151
1962	Bolivia	0.008009	.	.	-0.00783	.	.	.
1962	Bosnia and Herzegovina	0.037439	.	.	-0.00763	.	.	.
1962	Botswana	0.011876	.	0.008885	-0.00024	.	.	0.063345
1962	Brazil	0.020521	-0.15985	.	.	.	.	0.068993
1962	British Virgin Islands	0.031286	.	0.009262	0.001471	.	-0.00447	0.034125
1962	Brunei Darussalam	0.03992	.	.	.	.	0.150359	-0.10536
1962	Bulgaria	0.043198	.	.	-0.00352	.	.	0.336472
1962	Burkina Faso	0.020024	0.054266	.	0.004154	.	.	.
1962	Burundi	0.018272	.	0.00765	0.000642	.	0.015973	-0.0184
1962	Cabo Verde	0.016154	.	.	-0.00538	.	.	0.068993
1962	Cambodia	0.003879	.	.	-0.00329	.	-0.07608	0.318454
1962	Cameroon	0.038588	.	-0.02034	-0.00733	.	.	-0.08295
1962	Canada	0.011787	.	.	-0.00712	.	.	0.024391
1962	Caribbean small states	0.007478	.	0.022719	-0.00589	.	.	-0.05103
1962	Cayman Islands	0	.	.	0.001258	.	.	0.088369
1962	Central African Republic	0.031638	.	.	0.001051	.	.	0.03184
1962	Central Europe and the Baltics	0.014491	.	0.061328	-0.00142	.	0.046061	0.092867
1962	Chad	0.039016	-0.10842	0.008684	-0.00652	.	.	0.09549
1962	Channel Islands	-0.00689	.	-0.00758	-0.00818	.	.	-0.12374
1962	Chile	0.011224	-0.00515	0.05017	-0.00866	.	-0.01397	0.02487
1962	China	0.030532	.	.	-0.01316	.	.	0.03512
1962	Colombia	0.027696	.	.	-0.00037	.	0.084145	0.059298
1962	Comoros	0.0611	.	.	.	.	-0.05823	.
1962	Congo, Dem. Rep.	0.009984	.	0.048484	-0.00123	.	0.007579	0.116399
1962	Congo, Rep.	0.022246	.	0.053422	-0.00012	.	.	0.16202
1962	Costa Rica	0.002183	.	.	-0.0122	.	.	-0.00518
1962	Cote d'Ivoire	0.066434	.	0.076023	0.012709	.	.	0.03506
1962	Croatia	0.03049	.	.	-0.00313	.	.	0.068743
1962	Cuba	0.003204	.	.	-0.01061	.	-0.07084	.
1962	Curacao	0.005153	.	0.05887	-0.0099	.	0.054226	0.089045
1962	Cyprus	0.0137	.	.	-0.00583	.	.	0.405465
1962	Czech Republic	0.008158	.	.	0.008908	.	0.084111	.
1962	Denmark	0.009043	.	-0.00431	-0.00526	.	0.433631	0.177917
1962	Djibouti	0.022505	.	.	.	.	-0.00846	.
1962	Dominica	0.001765	.	.	0.000868	.	.	0.35884
1962	Dominican Republic	0.030144	.	.	-0.01945	.	.	.
1962	Early-demographic dividend	0.014287	.	.	-0.00262	.	-0.02098	0.149532
1962	East Asia & Pacific	0.02262	.	.	-0.00118	.	.	.
1962	East Asia & Pacific (excluding high income)	0.026768	.	.	-0.00864	.	0.072122	0.062231
1962	East Asia & Pacific (IDA & IBRD countries)	0.02679	.	0.12473	-0.00217	.	.	.
1962	Ecuador	0.017088	.	-0.00856	-0.00543	.	.	0.449916
1962	Egypt, Arab Rep.	0.009155	.	.	-0.00588	.	.	-0.13091
1962	El Salvador	0.002541	.	.	.	.	.	.
1962	Equatorial Guinea	0.003436	.	.	-0.0031	.	.	.
1962	Eritrea	0.031124	.	0.00124	-0.0062	.	0.056465	-0.00349
1962	Estonia	0.013086	.	.	-0.01135	.	.	0.313657
1962	Ethiopia	0.033129	.	.	0.002491	.	.	.
1962	Euro area	0.007853	.	-0.00195	-0.01074	.	.	0.10742
1962	Europe & Central Asia	0.009514	.	-0.0159	0.002032	.	0.009222	.
1962	Europe & Central Asia (excluding high income)	0.016314	.	0.029405	-0.00517	.	0.136284	.
1962	Europe & Central Asia (IDA & IBRD countries)	0.015634	.	.	-0.01257	.	.	.
1962	European Union	0.007309	.	.	-0.00529	.	-0.08465	0.17185
1962	Faroe Islands	0.03641	.	.	0.015012	.	.	0.117783
1962	Fiji	0.018831	.	.	.	.	.	.
1962	Finland	0.014822	.	-0.02172	-0.0057	.	.	0.268264
1962	Fragile and conflict affected situations	0.02777	.	.	-0.00207	.	-0.1883	0.30228
1962	France	0.01399	.	0.014217	-0.00617	.	.	-0.02317
1962	French Polynesia	0.021585	.	.	-0.0094	.	.	.
1962	Gabon	0.066684	.	.	-0.00949	.	-0.05994	.
1962	Gambia, The	0.016409	.	.	.	.	.	.
1962	Georgia	0.011232	.	.	-0.02003	.	.	0.347687
1962	Germany	0.000906	.	.	-0.00191	.	.	.
1962	Ghana	0.023054	.	.	-0.01642	.	.	-0.20391
1962	Gibraltar	0	.	.	-0.00361	.	.	-0.2812
1962	Greece	0.01559	.	.	-0.01051	.	.	0.105926
1962	Greenland	0.026402	.	.	-0.00357	.	.	.
1962	Grenada	0.006142	.	.	.	.	.	.
1962	Guam	0.020939	.	0.003198	-0.0065	.	.	0.087012
1962	Guatemala	0.02044	.	0.05195	0.003566	.	.	0.09388
1962	Guinea	0.043131	.	.	-0.00174	.	0.01346	-0.45199
1962	Guinea-Bissau	0.010708	.	.	0.00197	.	.	-0.04853
1962	Guyana	0.001376	0.064004	0.080385	-0.00988	.	0.037955	0.162519
1962	Haiti	0.02412	.	0.068791	-0.00388	.	-0.04492	0.182322
1962	Heavily indebted poor countries (HIPC)	0.0281	.	0.019328	-0.00207	.	.	0.015915
1962	High income	0.007831	.	.	.	.	.	.
1962	Honduras	0.024652	0.006569	0.01972	0.000856	.	0.133765	0.052953
1962	Hong Kong SAR, China	0.003383	.	0.159524	-0.00605	.	-0.10506	.
1962	Hungary	0.007481	.	0.019483	-0.00243	.	0.121742	0.094241
1962	IBRD only	0.019811	.	.	.	.	-0.0343	0
1962	Iceland	0.006095	.	0.050508	-0.00278	.	.	0.076715
1962	IDA & IBRD total	0.019385	.	0.043904	-0.00359	.	.	-0.01835
1962	IDA blend	0.015737	.	0.006194	0.00055	.	.	0.077709
1962	IDA only	0.026911	.	0.051493	-0.00504	.	.	0.142874
1962	IDA total	0.020868	.	0.013441	-0.00386	.	.	0.170766
1962	India	0.010262	0.037673	.	0.000932	.	0.119591	0.04423
1962	Indonesia	0.015864	-0.20473	0.056832	-0.00122	.	-0.04129	0.023127
1962	Iran, Islamic Rep.	0.019067	0.109516	0.059083	0.015558	.	0.297035	.
1962	Iraq	0.034203	.	.	0.009554	.	.	0.167054
1962	Ireland	0.013234	.	.	0.002164	.	0.00661	0.13567
1962	Isle of Man	0.004345	.	.	-0.00087	.	.	.
1962	Israel	0.009812	.	0.089335	-0.00822	.	0.00053	-0.50209
1962	Italy	0.008302	.	.	-0.00979	.	.	0
1962	Jamaica	0.021194	.	.	.	.	0.124774	.
1962	Japan	0.014394	.	.	-0.02669	.	.	0
1962	Jordan	0.015204	.	.	-0.00185	.	.	0.560496
1962	Kazakhstan	0.012217	.	-0.02881	-0.00605	.	.	0
1962	Kenya	0.027253	-0.06345	.	.	.	.	.
1962	Kiribati	0.037587	.	0.054209	-0.0182	.	.	.
1962	Korea, Dem. People�s Rep.	0.023386	.	0.031189	-0.00079	.	-0.21235	0.119188
1962	Korea, Rep.	0.032076	.	0.041105	-0.00895	.	0.093157	0.207968
1962	Kosovo	.	.	.	.	.	-0.04206	.
1962	Kuwait	0.011453	.	.	-0.00269	.	-0.03066	.
1962	Kyrgyz Republic	0.009603	.	.	0.001002	.	.	.
1962	Lao PDR	0.009309	.	.	-0.00653	.	.	0
1962	Late-demographic dividend	0.02409	.	.	-0.00333	.	.	0.189242
1962	Latin America & Caribbean	0.015836	.	0.031952	-0.00426	.	.	0.03418
1962	Latin America & Caribbean (excluding high income)	0.018799	.	.	-0.00012	.	-0.22343	.
1962	Latin America & the Caribbean (IDA & IBRD countries)	0.016235	.	0.085687	-0.00227	.	.	0.11226
1962	Latvia	0.014724	.	0.010783	0.004754	.	.	0.092881
1962	Least developed countries: UN classification	0.026732	.	.	.	.	.	-0.40547
1962	Lebanon	0.03816	.	.	-0.01156	.	-0.04549	0
1962	Lesotho	0.119801	.	.	.	.	.	.
1962	Liberia	0.034542	.	0.023431	-0.00527	.	.	0
1962	Libya	0.031144	.	0.040208	-0.00227	.	-0.01981	0.068993
1962	Liechtenstein	-0.01054	.	.	-0.00356	.	0.131165	0.143101
1962	Lithuania	0.024232	.	.	-0.0052	.	.	.
1962	Low & middle income	0.020217	.	0.03619	0.002457	.	.	0.04942
1962	Low income	0.024316	.	.	-0.00145	.	0.173516	0.169503
1962	Lower middle income	0.0132	-0.00275	.	-0.00976	.	.	0.044451
1962	Luxembourg	0.007352	.	.	-0.02615	.	0.008543	.
1962	Macao SAR, China	0.002388	.	.	-0.00076	.	-0.11317	0.084839
1962	Macedonia, FYR	0.035128	.	0.042919	-0.00456	.	-0.09994	0.193896
1962	Madagascar	0.030344	.	.	0.000224	.	.	.
1962	Malawi	0.02225	.	0.027554	-0.00226	.	.	-0.04082
1962	Malaysia	0.023724	0.052838	.	-0.00244	.	.	0
1962	Maldives	0.005151	.	0.010253	-0.00279	.	.	0.452926
1962	Mali	0.02615	.	.	-0.00612	.	-0.05493	0.016461
1962	Malta	-0.00068	.	0.030391	-0.00768	.	.	0.219801
1962	Marshall Islands	0.037154	.	.	-0.01928	.	.	.
1962	Mauritania	0.07711	.	.	.	.	.	.
1962	Mauritius	0.013758	.	.	.	.	-0.01281	.
1962	Mexico	0.016113	.	.	-0.00351	.	.	0.052644
1962	Micronesia, Fed. Sts.	0.010761	.	.	-0.00306	.	-0.22521	.
1962	Middle East & North Africa	0.021223	.	.	0.028277	.	.	0.510826
1962	Middle East & North Africa (excluding high income)	0.020577	.	0.004706	-0.00136	.	.	0.00748
1962	Middle East & North Africa (IDA & IBRD countries)	0.020577	.	0.043832	-0.00044	.	0.017206	0.03637
1962	Middle income	0.020191	.	-0.02831	-0.00166	.	.	-0.02705
1962	Moldova	0.032941	.	.	-0.03384	.	.	.
1962	Monaco	0	.	.	-0.00061	.	.	.
1962	Mongolia	0.052924	.	0.04375	-0.00509	.	.	0.04109
1962	Montenegro	0.036996	.	.	-0.01686	.	.	0.157294
1962	Morocco	0.016481	.	.	0.004892	.	.	.
1962	Mozambique	0.038645	.	.	.	.	.	.
1962	Myanmar	0.017429	.	.	0.001851	.	0.002825	0.377098
1962	Namibia	0.02233	.	-0.05587	-0.00295	.	.	.
1962	Nauru	0	.	-0.01865	-0.01186	.	.	.
1962	Nepal	0.011416	.	.	-0.00134	.	0.519829	0.026248
1962	Netherlands	0.003061	.	.	-0.00638	.	-0.06959	-0.16814
1962	New Caledonia	0.036534	.	0.270088	-0.01462	.	0.848333	-0.04363
1962	New Zealand	0.007914	.	.	.	.	-0.01172	.
1962	Nicaragua	0.011204	.	.	.	.	-0.01866	.
1962	Niger	0.017485	.	.	-0.00736	.	.	-0.02516
1962	Nigeria	0.01429	.	.	0.00224	.	0.0264	-0.19671
1962	North America	0.005958	.	-0.07012	-0.00025	.	0.562326	-0.06964
1962	Northern Mariana Islands	0.028394	.	.	-0.00897	.	-0.04073	.
1962	Norway	0.031937	.	.	0.005945	.	-0.04257	.
1962	Not classified	.	.	0.041093	0.003154	.	0.018577	0.06245
1962	OECD members	0.007785	.	0.034125	-0.00615	.	-0.0267	0.08716
1962	Oman	0.062767	-0.20955	.	-0.01856	.	0.001959	.
1962	Other small states	0.016227	.	0.049749	-0.00307	.	.	-0.02558
1962	Pacific island small states	0.01934	.	.	-0.0158	.	.	-0.28615
1962	Pakistan	0.011049	0.099186	-0.03358	-0.00376	.	-0.07388	.
1962	Palau	0.005082	.	.	-0.00413	.	-0.00913	-0.31144
1962	Panama	0.0152	.	.	-0.00433	.	-0.29208	.
1962	Papua New Guinea	0.07721	.	0.03512	-0.00143	.	-0.00511	0.07521
1962	Paraguay	0.002828	.	0.02026	-0.0068	.	0.012585	-0.11123
1962	Peru	0.023272	0.007406	0.030322	-0.00651	.	.	-0.11441
1962	Philippines	0.008506	0.003612	-0.01269	.	.	0.631366	-0.04763
1962	Poland	0.008189	.	.	0.002438	.	.	.
1962	Portugal	0.010638	.	0.042801	-0.0019	.	.	0.098336
1962	Post-demographic dividend	0.008294	.	.	0.001773	.	.	.
1962	Pre-demographic dividend	0.026534	.	0.031809	-0.0118	.	.	.
1962	Puerto Rico	0.029897	.	-0.02149	-0.00325	.	.	0.03516
1962	Qatar	0.00475	.	.	.	.	.	0
1962	Romania	0.019637	.	.	-0.01425	.	.	-0.04041
1962	Russian Federation	0.016197	.	.	0.003659	.	0.000446	0.11292
1962	Rwanda	0.020881	.	-0.02628	-0.00345	.	.	0.04256
1962	Samoa	0.003942	.	0.021226	-0.00753	.	-0.55633	0.080042
1962	San Marino	0.02182	.	.	-0.02711	.	0.027697	-0.22314
1962	Sao Tome and Principe	0.066972	.	.	-0.00649	.	0.082764	0.232622
1962	Saudi Arabia	0.034758	.	0.014578	-0.0032	.	0.008552	0.037271
1962	Senegal	0.027448	.	0.031891	0.001716	.	-0.07367	0.01876
1962	Serbia	.	.	.	.	.	.	0
1962	Seychelles	0.036549	.	-0.02562	-0.00439	.	.	0
1962	Sierra Leone	0.031017	.	-0.03592	-0.00678	.	.	0.083382
1962	Singapore	0	.	.	-7.00E-05	.	.	.
1962	Sint Maarten (Dutch part)	0	.	0.036854	-0.00263	.	.	0.037017
1962	Slovak Republic	0.022166	.	0.07255	-0.00766	.	.	-0.00836
1962	Slovenia	0.028016	.	-0.0014	-0.00241	.	.	0.089257
1962	Small states	0.013375	.	.	-0.01046	.	0.108348	0
1962	Solomon Islands	0.045804	.	0.024939	0.001086	.	.	0.054156
1962	Somalia	0.029665	-0.06015	-0.06783	-0.00456	.	.	-0.0155
1962	South Africa	0.002412	0.003808	0.01113	0.002458	.	.	0.089231
1962	South Asia	0.011051	0.042287	0.096168	-0.00288	.	0.037544	0.060624
1962	South Asia (IDA & IBRD)	0.011051	0.042287	.	0.002831	.	0.025948	.
1962	South Sudan	-0.00137	.	.	-0.01286	.	0.026116	-0.08307
1962	Spain	0.017386	.	.	0.003627	.	.	.
1962	Sri Lanka	0.009656	0.039622	.	0.007907	.	0.080087	0.085323
1962	St. Kitts and Nevis	0.022179	.	.	0.004222	.	-0.01338	.
1962	St. Lucia	0.01091	.	-0.00153	0.002738	.	.	0.09747
1962	St. Martin (French part)	.	.	.	0.00304	.	1.411734	0.325423
1962	St. Vincent and the Grenadines	0.017166	.	.	.	.	0.179183	0.287682
1962	Sub-Saharan Africa	0.020709	.	0.030219	-0.0037	.	-0.01781	0.005882
1962	Sub-Saharan Africa (excluding high income)	0.020703	.	0.009181	-0.0059	.	.	0.137621
1962	Sub-Saharan Africa (IDA & IBRD countries)	0.020709	.	.	0.003218	.	.	0.147679
1962	Sudan	0.043979	0.003974	.	-0.00415	.	-0.03064	0.550698
1962	Suriname	0.000803	.	.	-0.00449	.	.	0.154151
1962	Swaziland	0.101894	.	.	0.006478	.	.	.
1962	Sweden	0.013229	.	.	0.000151	.	.	.
1962	Switzerland	0.012271	.	.	0.001017	.	.	0.062801
1962	Syrian Arab Republic	0.017099	.	.	.	.	.	0.060624
1962	Tajikistan	0.011701	.	0.027528	0.006181	.	.	0.04652
1962	Tanzania	0.02797	.	0.025253	0.01013	.	.	0.141165
1962	Thailand	0.005495	0.077793	0.037976	0.002885	.	0.060453	0.11174
1962	Timor-Leste	0.025827	.	.	-0.0162	.	-0.14112	0.325423
1962	Togo	0.079395	-0.14953	0.046541	-0.0032	.	0.220811	-0.18232
1962	Tonga	0.021137	.	.	-0.0002	.	-0.09638	0.133531
1962	Trinidad and Tobago	-0.03774	.	.	-0.00688	.	.	.
1962	Tunisia	0.011553	.	.	-0.00837	.	.	.
1962	Turkey	0.016517	-0.01137	0.012818	0.001216	.	.	0.184026
1962	Turkmenistan	0.00311	.	.	.	.	.	0
1962	Turks and Caicos Islands	0.007118	.	0.092837	0.003409	.	-0.04346	0.1873
1962	Tuvalu	0.033723	.	.	.	.	0.359288	0.223144
1962	Uganda	0.044273	-0.11181	.	-0.00035	.	.	-0.55962
1962	Ukraine	0.015693	.	.	0.003767	.	.	.
1962	United Arab Emirates	0.011562	.	0.06388	0.001952	.	0.395571	0.096033
1962	United Kingdom	-0.00175	.	.	-0.00469	.	.	0.054067
1962	United States	0.005384	.	.	-0.00307	.	-0.13382	0.167054
1962	Upper middle income	0.025402	.	-0.16107	-0.00906	.	.	-0.09639
1962	Uruguay	0.002718	.	.	-0.00751	.	.	-0.19933
1962	Uzbekistan	0.007623	.	0.002104	-0.00452	.	.	0.015585
1962	Vanuatu	0.017051	.	.	0.004928	.	.	0.14257
1962	Venezuela, RB	0.016687	.	.	0.000702	.	-0.08155	0.10718
1962	Vietnam	0.022237	.	0.080085	0.000752	.	0.031287	0.084971
1962	Virgin Islands (U.S.)	0.023519	.	0.037754	-0.0061	.	.	0.07138
1962	West Bank and Gaza	.	.	-0.04941	-0.00743	.	.	-0.00929
1962	World	0.01296	.	0.041998	-0.00734	.	0.192234	0.09855
1962	Yemen, Rep.	0.038574	.	.	-0.01716	.	.	0.039408
1962	Zambia	0.043067	.	.	-3.90E-05	.	0.105216	0.02566
1962	Zimbabwe	0.020153	.	.	.	.	-0.0696	.
1963	Afghanistan	0.034053	.	0.064795	-0.00022	.	-0.01803	0.033148
1963	Albania	0.002287	.	0.047284	0.000322	.	.	0.11789
1963	Algeria	0.042673	.	.	-0.01056	.	.	0.123533
1963	American Samoa	0.006317	.	0.071162	0.0129	.	.	0.10359
1963	Andorra	0.037272	.	.	-0.00257	.	.	0.15215
1963	Angola	0.036801	.	.	-0.00805	.	0.039571	.
1963	Antigua and Barbuda	-0.016	.	0.052271	-0.0077	.	0.055911	0.084331
1963	Arab World	0.023265	.	.	-0.0025	.	.	0.510826
1963	Argentina	0.007223	.	.	0.017092	.	-0.08992	.
1963	Armenia	0.016276	.	0.063195	-0.00859	.	0.046775	0.199956
1963	Aruba	-0.00032	.	.	.	.	0.034237	.
1963	Australia	0.004725	.	.	-0.00328	.	.	0.175154
1963	Austria	0.000771	.	.	-0.01724	.	.	.
1963	Azerbaijan	-0.00578	.	.	-0.00175	.	-0.00015	0.10536
1963	Bahamas, The	0.011907	.	.	-0.00088	.	.	.
1963	Bahrain	0.000207	.	.	-0.00788	.	0.219608	0.058584
1963	Bangladesh	0.040808	-0.01653	0.082425	-0.0009	.	.	.
1963	Barbados	0.001975	.	0.000248	-0.00533	.	.	0.340605
1963	Belarus	0.032889	.	.	-0.00643	.	.	0.332969
1963	Belgium	0.001682	.	.	.	.	.	.
1963	Belize	-0.0058	.	.	-0.00382	.	.	.
1963	Benin	0.060051	.	0.02342	-0.00559	.	0.05624	-0.00893
1963	Bermuda	0	.	.	-0.00765	.	.	0.1092
1963	Bhutan	0.05308	.	.	0.002605	.	.	.
1963	Bolivia	0.007972	.	-0.03405	-0.00982	.	.	0.154151
1963	Bosnia and Herzegovina	0.037079	.	-0.03691	0.004133	.	-0.07607	.
1963	Botswana	0.011737	.	0.038229	-0.00386	.	0.034155	.
1963	Brazil	0.02015	0.120621	.	-0.01239	.	.	.
1963	British Virgin Islands	0.031081	.	.	-0.00427	.	-0.02825	0.233615
1963	Brunei Darussalam	0.03855	.	.	0.021169	.	.	0.218689
1963	Bulgaria	0.041977	.	.	.	.	.	.
1963	Burkina Faso	0.020231	-0.00028	-0.04913	-0.00433	.	.	0.344841
1963	Burundi	0.017943	.	.	-0.00148	.	-0.00546	-0.19106
1963	Cabo Verde	0.016068	.	0.046702	-0.00613	.	.	0.03922
1963	Cambodia	0.015747	.	.	-0.01051	.	.	.
1963	Cameroon	0.03837	.	.	-0.00899	.	-0.07349	.
1963	Canada	0.011466	.	.	.	.	.	.
1963	Caribbean small states	0.007957	.	.	-0.0211	.	.	-0.20793
1963	Cayman Islands	0	.	.	-0.00207	.	.	.
1963	Central African Republic	0.031346	.	.	-0.0159	.	.	0.251314
1963	Central Europe and the Baltics	0.014449	.	.	-0.00217	.	.	-0.17937
1963	Chad	0.039014	0.061681	.	-0.01008	.	.	-0.0891
1963	Channel Islands	-0.00691	.	.	-0.00292	.	.	.
1963	Chile	0.010957	0.003401	.	.	.	.	.
1963	China	0.03036	.	0.002759	-0.0067	.	.	0.117783
1963	Colombia	0.027011	.	0.02212	0.005664	.	.	0.09021
1963	Comoros	0.060504	.	.	-0.00213	.	0.550249	0.092947
1963	Congo, Dem. Rep.	0.009929	.	.	0.004194	.	.	0.087039
1963	Congo, Rep.	0.021999	.	0.065011	-0.00952	.	0.021115	0.245122
1963	Costa Rica	0.005854	.	0.060905	-0.00312	.	-0.20081	0.287682
1963	Cote d'Ivoire	0.065357	.	0.061083	-0.00083	.	.	0.246723
1963	Croatia	0.030104	.	.	.	.	.	.
1963	Cuba	0.003176	.	0.02959	0.002276	.	0.002966	0.062355
1963	Curacao	0.005087	.	0.019272	-0.00506	.	0.059851	.
1963	Cyprus	0.013595	.	0.05838	-0.00195	.	0.086659	0.139405
1963	Czech Republic	0.008043	.	.	.	.	0.020336	0.068993
1963	Denmark	0.008804	.	0.051	-0.00212	.	.	-0.00617
1963	Djibouti	0.021955	.	0.021212	-0.00311	.	.	0.259511
1963	Dominica	0.001763	.	0.019659	-0.00016	.	.	0.04567
1963	Dominican Republic	0.029685	.	0.00776	-0.00407	.	.	0.026136
1963	Early-demographic dividend	0.014168	.	0.035451	-0.00385	.	.	0.104226
1963	East Asia & Pacific	0.019545	.	.	0.004531	.	-0.00985	0.06432
1963	East Asia & Pacific (excluding high income)	0.02615	.	0.053041	-0.00163	.	-0.07914	0.074784
1963	East Asia & Pacific (IDA & IBRD countries)	0.026412	.	0.06109	0.01236	.	0.093957	.
1963	Ecuador	0.015453	.	.	0.010594	.	.	3.471727
1963	Egypt, Arab Rep.	0.009098	.	.	0.004302	.	0.071503	0.08476
1963	El Salvador	0.002535	.	.	0.003068	.	.	.
1963	Equatorial Guinea	0.003387	.	-0.12039	-0.00446	.	0.013185	0
1963	Eritrea	0.030932	.	.	-0.01274	.	.	0.182321
1963	Estonia	0.01285	.	.	.	.	0.043279	.
1963	Ethiopia	0.032912	.	.	-0.02229	.	.	-0.40547
1963	Euro area	0.008856	.	.	-0.00106	.	.	0.104539
1963	Europe & Central Asia	0.009884	.	-0.00915	-0.00494	.	.	0.056908
1963	Europe & Central Asia (excluding high income)	0.01604	.	.	.	.	.	.
1963	Europe & Central Asia (IDA & IBRD countries)	0.015402	.	0.07112	-0.01821	.	.	.
1963	European Union	0.00791	.	0.003412	0.001086	.	-0.44657	0.126484
1963	Faroe Islands	0.036055	.	0.069898	-0.00288	.	0.133614	0.276596
1963	Fiji	0.018642	.	.	.	.	-0.1418	.
1963	Finland	0.01452	.	.	-0.00289	.	0.021708	.
1963	Fragile and conflict affected situations	0.028135	.	.	0.001354	.	.	.
1963	France	0.018925	.	.	-0.00736	.	.	0
1963	French Polynesia	0.027451	.	.	-0.00151	.	.	-0.03509
1963	Gabon	0.065626	.	0.045648	-0.00356	.	.	0.03766
1963	Gambia, The	0.025752	.	.	0.001859	.	0.21538	.
1963	Georgia	0.011129	.	0.082864	-0.00171	.	.	-0.02073
1963	Germany	0.000892	.	0.011633	0.007175	.	.	-0.01151
1963	Ghana	0.022856	.	.	.	.	.	0.223144
1963	Gibraltar	0	.	.	-0.01022	.	0.02853	0.182321
1963	Greece	0.015265	.	.	.	.	.	.
1963	Greenland	0.025357	.	-0.07619	-0.0049	.	.	0.287682
1963	Grenada	0.006103	.	-0.05598	-0.00142	.	0.00171	0.122982
1963	Guam	0.020472	.	.	-0.00171	.	0.213172	0.071459
1963	Guatemala	0.020211	.	.	-0.00384	.	.	.
1963	Guinea	0.042943	.	0.046272	0.002818	.	.	0.07585
1963	Guinea-Bissau	0.010737	.	.	2.20E-05	.	-0.07467	0.18643
1963	Guyana	0.001374	0.220134	.	-0.00915	.	.	0.119562
1963	Haiti	0.023969	.	.	-0.02552	.	-0.08026	.
1963	Heavily indebted poor countries (HIPC)	0.028515	.	.	0.000719	.	-0.3212	0.046738
1963	High income	0.008059	.	0.046947	-0.00354	.	-0.03586	0.101054
1963	Honduras	0.024428	0.016909	.	0.001609	.	.	.
1963	Hong Kong SAR, China	0.003325	.	0.037072	-0.00108	.	.	0.189242
1963	Hungary	0.007425	.	.	-0.002	.	.	0
1963	IBRD only	0.017524	.	0.040369	-0.00301	.	.	-1.71008
1963	Iceland	0.005936	.	.	-0.01107	.	-0.02595	0.080357
1963	IDA & IBRD total	0.017841	.	0.063298	-0.00719	.	.	0.046858
1963	IDA blend	0.015923	.	.	-0.0173	.	.	.
1963	IDA only	0.02761	.	.	.	.	.	.
1963	IDA total	0.021244	.	.	.	.	0.160023	.
1963	India	0.010212	-0.00211	.	-0.00292	.	.	0.008511
1963	Indonesia	0.015878	-0.17565	.	-0.00309	.	0.057982	.
1963	Iran, Islamic Rep.	0.018851	0.045008	.	0.028022	.	.	0.182321
1963	Iraq	0.03324	.	0.031316	-0.00025	.	.	0.01748
1963	Ireland	0.013082	.	0.028668	0.001715	.	-0.01025	0.04325
1963	Isle of Man	0.004309	.	-0.01022	-0.00111	.	.	0.073977
1963	Israel	0.009453	.	.	-0.03699	.	.	.
1963	Italy	0.008217	.	.	0.000299	.	.	-0.20067
1963	Jamaica	0.020949	.	0.000346	-0.00459	.	.	0.03804
1963	Japan	0.014024	.	.	-0.01552	.	.	-0.02462
1963	Jordan	0.006556	.	.	-0.00023	.	.	.
1963	Kazakhstan	0.012091	.	.	.	.	.	.
1963	Kenya	0.033395	0.008198	.	0.003957	.	-0.02734	-0.28642
1963	Kiribati	0.037268	.	0.001141	-0.00206	.	.	.
1963	Korea, Dem. People�s Rep.	0.022992	.	0.02754	-0.01293	.	.	.
1963	Korea, Rep.	0.031606	.	.	-0.001	.	-0.34939	0.171032
1963	Kosovo	.	.	.	-0.00454	.	0.138495	-0.0322
1963	Kuwait	0.01104	.	0.031148	-0.01117	.	-0.34725	0.04039
1963	Kyrgyz Republic	0.00954	.	.	.	.	-0.06086	.
1963	Lao PDR	0.009222	.	.	.	.	0.003257	.
1963	Late-demographic dividend	0.020315	.	.	-0.00447	.	.	0.061748
1963	Latin America & Caribbean	0.015638	.	.	0.002974	.	-0.13886	0.083382
1963	Latin America & Caribbean (excluding high income)	0.018511	.	0.081253	0.00022	.	0.300852	0.10678
1963	Latin America & the Caribbean (IDA & IBRD countries)	0.016021	.	.	-0.00532	.	0.052317	.
1963	Latvia	0.014475	.	.	0.007388	.	0.04925	.
1963	Least developed countries: UN classification	0.027409	.	0.047812	0.003401	.	0.229363	0.07575
1963	Lebanon	0.036967	.	0.052776	-0.0068	.	-0.0871	0.05139
1963	Lesotho	0.119176	.	.	-0.01526	.	-0.03137	.
1963	Liberia	0.034212	.	0.051074	-0.00398	.	.	0.427669
1963	Libya	0.030771	.	.	-0.01662	.	.	0.290745
1963	Liechtenstein	-0.0106	.	0.073991	-0.00407	.	0.133272	.
1963	Lithuania	0.023824	.	.	-0.00352	.	-0.00172	-0.05942
1963	Low & middle income	0.018714	.	.	-0.00306	.	0.066696	.
1963	Low income	0.024687	.	0.057789	-0.00111	.	-0.03124	-0.02025
1963	Lower middle income	0.013189	-0.01731	0.020209	-0.00552	.	0.046832	0.302281
1963	Luxembourg	0.007214	.	0.047614	-0.0055	.	.	0.167055
1963	Macao SAR, China	0.002269	.	0.0805	.	.	-0.03131	0.293761
1963	Macedonia, FYR	0.034413	.	.	0.001569	.	.	.
1963	Madagascar	0.030308	.	0.027232	4.00E-06	.	.	0.199297
1963	Malawi	0.022405	.	.	0.003462	.	.	.
1963	Malaysia	0.02349	-0.11746	0.039436	-0.00889	.	.	.
1963	Maldives	0.005037	.	0.004676	-0.00113	.	.	0.01991
1963	Mali	0.026068	.	.	.	.	.	0.693147
1963	Malta	-0.00067	.	.	-0.00903	.	.	-0.04211
1963	Marshall Islands	0.036301	.	.	0.003339	.	-0.00117	0.21964
1963	Mauritania	0.076675	.	0.008535	-0.00272	.	.	0.223143
1963	Mauritius	0.027562	.	0.040363	-0.00517	.	0.62834	0
1963	Mexico	0.015838	.	.	-0.02046	.	0.018645	0.693147
1963	Micronesia, Fed. Sts.	0.01069	.	.	-0.00348	.	0.295929	-0.13084
1963	Middle East & North Africa	0.02106	.	0.012155	-0.00269	.	-0.68989	0.115069
1963	Middle East & North Africa (excluding high income)	0.020296	.	0.045989	0.003126	.	0.00449	0.11906
1963	Middle East & North Africa (IDA & IBRD countries)	0.020296	.	.	.	.	.	0
1963	Middle income	0.018448	.	0.001385	-0.00319	.	.	0
1963	Moldova	0.032588	.	-0.04503	-0.00434	.	.	0.076961
1963	Monaco	0	.	.	-0.00206	.	.	.
1963	Mongolia	0.03283	.	0.003994	-0.00135	.	.	0.009672
1963	Montenegro	0.036676	.	0.144847	-0.0042	.	.	0.00052
1963	Morocco	0.016375	.	0.033977	-0.00085	.	.	0.020996
1963	Mozambique	0.038331	.	.	-0.00842	.	0.16835	0
1963	Myanmar	0.017377	.	-0.0512	0.001324	.	.	-0.14964
1963	Namibia	0.02226	.	0.010377	-0.00393	.	.	0.131576
1963	Nauru	0	.	0.005884	0.00241	.	.	0.11507
1963	Nepal	0.011287	.	0.121966	-0.0032	.	-0.00635	0.20174
1963	Netherlands	0.003035	.	.	0.003571	.	0.119792	.
1963	New Caledonia	0.035653	.	.	-0.01103	.	0.049932	0.091828
1963	New Zealand	0.00771	.	.	0.003331	.	.	.
1963	Nicaragua	0.012861	.	.	0.010299	.	-0.00397	0.014761
1963	Niger	0.042261	.	.	0.004506	.	0.055888	.
1963	Nigeria	0.014337	.	0.08066	0.002124	.	.	0.0592
1963	North America	0.005872	.	.	0.000693	.	0.052274	0.245122
1963	Northern Mariana Islands	0.027467	.	.	.	.	0.045025	0
1963	Norway	0.030838	.	0.033188	-0.00179	.	-0.00471	0.335634
1963	Not classified	.	.	0.046223	-0.00366	.	.	0.177207
1963	OECD members	0.007988	.	.	0.003717	.	.	0.168964
1963	Oman	0.061841	-0.06268	.	-0.00244	.	0.099138	0.090263
1963	Other small states	0.017915	.	.	-0.00267	.	.	0
1963	Pacific island small states	0.019122	.	.	0.00581	.	.	.
1963	Pakistan	0.010972	0.080927	.	0.000795	.	.	.
1963	Palau	0.005057	.	.	0.001247	.	.	-0.0354
1963	Panama	0.015018	.	.	.	.	.	-0.02985
1963	Papua New Guinea	0.076799	.	0.015489	0.007631	.	.	0.563935
1963	Paraguay	0.004045	.	0.045498	0.00995	.	.	0.165964
1963	Peru	0.022784	-0.08099	0.050003	0.003005	.	-0.01828	0.03322
1963	Philippines	0.008434	0.0032	.	-0.01387	.	-0.05103	0
1963	Poland	0.008142	.	0.030071	-0.00286	.	0.01605	0.955512
1963	Portugal	0.010554	.	.	0.003172	.	-0.03711	0
1963	Post-demographic dividend	0.008511	.	.	-0.00497	.	.	.
1963	Pre-demographic dividend	0.0271	.	.	-0.00794	.	.	.
1963	Puerto Rico	0.029091	.	-0.00648	0.000689	.	.	-0.04349
1963	Qatar	0.004623	.	.	.	.	.	0
1963	Romania	0.019425	.	0.075724	0.002634	.	-0.00543	0.07573
1963	Russian Federation	0.015904	.	.	.	.	0.090997	-0.04546
1963	Rwanda	0.020453	.	.	-0.00029	.	.	0.405465
1963	Samoa	0.004189	.	.	0.001782	.	.	.
1963	San Marino	0.021334	.	0.017984	0.003136	.	-0.11725	0.151739
1963	Sao Tome and Principe	0.06595	.	.	-0.00212	.	.	0.005249
1963	Saudi Arabia	0.043579	.	.	-0.00077	.	-0.06228	0.20764
1963	Senegal	0.027195	.	0.080674	-0.00769	.	.	0.052186
1963	Serbia	.	.	.	-0.00596	.	.	0.187211
1963	Seychelles	0.035974	.	0.020873	-0.00236	.	.	0.015346
1963	Sierra Leone	0.031607	.	.	0.006565	.	.	-0.00606
1963	Singapore	0	.	.	0.001711	.	-0.00317	0.10323
1963	Sint Maarten (Dutch part)	0	.	0.076774	0.001945	.	-0.09039	0.002805
1963	Slovak Republic	0.021911	.	0.051248	-0.00382	.	.	-0.02255
1963	Slovenia	0.02774	.	0.007128	-0.00667	.	.	-0.01721
1963	Small states	0.014586	.	0.055191	-0.0041	.	0.074301	0.14014
1963	Solomon Islands	0.045614	.	.	-0.01368	.	.	-0.03455
1963	Somalia	0.029392	-0.06017	.	0.000538	.	-0.09695	0.055629
1963	South Africa	0.002427	0.032477	.	.	.	-0.00215	.
1963	South Asia	0.011036	0.005303	0.036819	0.00212	.	0.017319	0.108259
1963	South Asia (IDA & IBRD)	0.011036	0.005303	0.019367	-0.00029	.	.	0.06563
1963	South Sudan	-0.00126	.	.	-0.00916	.	.	0.528107
1963	Spain	0.016971	.	0.100019	0.011551	.	.	0.09969
1963	Sri Lanka	0.009683	-0.01174	.	-0.00351	.	.	0.017858
1963	St. Kitts and Nevis	0.02197	.	.	-0.00519	.	-0.00489	.
1963	St. Lucia	0.010882	.	0.016228	-0.00544	.	0.0673	-0.01032
1963	St. Martin (French part)	.	.	.	-0.00019	.	.	0
1963	St. Vincent and the Grenadines	0.017096	.	.	0.008634	.	-0.10477	.
1963	Sub-Saharan Africa	0.02108	.	0.046737	-0.00947	.	-0.05063	0.051472
1963	Sub-Saharan Africa (excluding high income)	0.021074	.	.	.	.	-0.02097	.
1963	Sub-Saharan Africa (IDA & IBRD countries)	0.02108	.	.	-0.00807	.	.	0.39746
1963	Sudan	0.043759	0.076389	.	-0.01396	.	.	.
1963	Suriname	0.000781	.	.	-0.00062	.	0.041474	0.161268
1963	Swaziland	0.101352	.	.	-0.0009	.	.	.
1963	Sweden	0.012736	.	.	-0.00389	.	-0.14248	0.075749
1963	Switzerland	0.012105	.	0.060393	-0.00057	.	.	.
1963	Syrian Arab Republic	0.016942	.	0.02751	-0.00412	.	.	0.308091
1963	Tajikistan	0.011595	.	.	-0.00608	.	.	-0.79046
1963	Tanzania	0.027911	.	.	.	.	.	.
1963	Thailand	0.005515	0.009679	.	-0.00437	.	.	.
1963	Timor-Leste	0.025734	.	0.06452	-0.00475	.	0.470149	0.072276
1963	Togo	0.078483	0.555946	.	-0.00768	.	.	0.188052
1963	Tonga	0.02102	.	.	0.004706	.	.	.
1963	Trinidad and Tobago	-0.038	.	0.013875	-0.00725	.	.	0.04652
1963	Tunisia	0.011447	.	0.002958	0.003419	.	-0.04532	.
1963	Turkey	0.016399	-0.01607	0.02068	-0.00121	.	0.031937	.
1963	Turkmenistan	0.003121	.	.	-0.01237	.	.	.
1963	Turks and Caicos Islands	0.007046	.	.	-0.00202	.	0.014018	0
1963	Tuvalu	0.033476	.	.	0.02166	.	.	0.194156
1963	Uganda	0.04438	0.150734	.	.	.	.	.
1963	Ukraine	0.015452	.	0.215245	-0.00343	.	.	0.287682
1963	United Arab Emirates	0.011167	.	.	0.001311	.	0.083868	0.387766
1963	United Kingdom	-0.00177	.	0.081395	-0.0043	.	.	0.1127
1963	United States	0.005314	.	.	-0.00671	.	.	.
1963	Upper middle income	0.02137	.	.	-0.00622	.	0.040057	.
1963	Uruguay	0.002698	.	.	.	.	.	.
1963	Uzbekistan	0.007566	.	.	-0.01819	.	.	0.244426
1963	Vanuatu	0.017039	.	.	3.30E-05	.	.	.
1963	Venezuela, RB	0.016197	.	.	-0.012	.	.	0.110348
1963	Vietnam	0.0222	.	.	-0.00112	.	.	0.254009
1963	Virgin Islands (U.S.)	0.022747	.	.	-0.00723	.	.	0.081433
1963	West Bank and Gaza	.	.	.	-0.00208	.	.	.
1963	World	0.01124	.	.	.	.	.	.
1963	Yemen, Rep.	0.038414	.	0.056125	-0.00429	.	.	0.417735
1963	Zambia	0.045789	.	0.066125	0.005184	.	.	0.05999
1963	Zimbabwe	0.037214	.	.	-0.00172	.	0.546877	0.573883
1964	Afghanistan	0.034099	.	.	0.004525	.	.	0.069213
1964	Albania	0.002313	.	0.075692	-0.00623	.	-0.11531	0.118749
1964	Algeria	0.041784	.	-0.02761	-0.00138	.	-0.03649	0.080042
1964	American Samoa	0.006248	.	0.026912	-0.00014	.	.	0.307364
1964	Andorra	0.034805	.	.	.	.	.	.
1964	Angola	0.036656	.	0.04132	0.001792	.	-0.00479	0.077441
1964	Antigua and Barbuda	-0.01615	.	-0.02485	-0.00478	.	0.047053	.
1964	Arab World	0.023572	.	0.047575	-0.00287	.	0.001722	0.027737
1964	Argentina	0.007079	.	.	.	.	0.044139	0.064539
1964	Armenia	0.015997	.	0.014522	-0.00142	.	.	0.048348
1964	Aruba	-0.00029	.	0.062572	-0.00183	.	.	0.041964
1964	Australia	0.004619	.	0.014815	0.000259	.	.	0.052186
1964	Austria	0.000754	.	0.035187	-0.00243	.	.	0.181067
1964	Azerbaijan	-0.00581	.	0.001804	-0.00092	.	.	0.111377
1964	Bahamas, The	0.011496	.	.	0.00605	.	-0.00351	0.05017
1964	Bahrain	0.000206	.	0.060642	-0.00199	.	0.003552	0.094844
1964	Bangladesh	0.040549	0.02846	0.048642	0.010014	.	-0.02349	.
1964	Barbados	0.001971	.	.	0.011471	.	.	0.021862
1964	Belarus	0.032356	.	.	0.004319	.	0.0501	0.03651
1964	Belgium	0.001646	.	.	0.004511	.	.	.
1964	Belize	-0.00587	.	-0.15189	-0.00261	.	-0.01468	-0.83291
1964	Benin	0.059619	.	.	-0.011	.	.	0.154151
1964	Bermuda	0	.	.	.	.	0.294352	.
1964	Bhutan	0.052881	.	.	-0.01877	.	.	0.405465
1964	Bolivia	0.007962	.	.	-0.00091	.	.	0.014675
1964	Bosnia and Herzegovina	0.036798	.	0.010232	-0.00293	.	.	0.069844
1964	Botswana	0.045315	.	.	.	.	.	.
1964	Brazil	0.019791	-0.12563	0.032455	-0.01224	.	.	0
1964	British Virgin Islands	0.031083	.	0.05109	0.001984	.	0.703619	-0.19628
1964	Brunei Darussalam	0.037238	.	-0.06313	0.002028	.	-0.0726	0.085752
1964	Bulgaria	0.040763	.	.	.	.	-0.00863	.
1964	Burkina Faso	0.020223	-0.01566	.	-0.00056	.	-0.14509	.
1964	Burundi	0.018076	.	.	0.001965	.	.	.
1964	Cabo Verde	0.016096	.	.	-0.0066	.	.	0.223144
1964	Cambodia	0.015596	.	.	-0.00028	.	.	0.278714
1964	Cameroon	0.038122	.	0.05269	-0.00266	.	.	0.08573
1964	Canada	0.011157	.	.	0.001244	.	0.007007	.
1964	Caribbean small states	0.008219	.	0.041787	-0.00238	.	.	0.09076
1964	Cayman Islands	0	.	0.008437	0.00705	.	.	-0.10842
1964	Central African Republic	0.031314	.	.	.	.	.	0
1964	Central Europe and the Baltics	0.014394	.	.	-0.01003	.	-0.05174	0
1964	Chad	0.04545	0.075093	.	.	.	.	.
1964	Channel Islands	-0.00696	.	0.025297	-0.00449	.	.	0.223144
1964	Chile	0.010698	0.064318	-0.03878	-0.00086	.	0.017194	0.101642
1964	China	0.030066	.	.	-0.00034	.	-0.09497	0.129211
1964	Colombia	0.02638	.	.	-0.00307	.	.	.
1964	Comoros	0.059868	.	0.058518	0.00195	.	.	0.08746
1964	Congo, Dem. Rep.	0.009875	.	.	0.000735	.	-0.15078	-0.03278
1964	Congo, Rep.	0.021786	.	.	-0.00561	.	.	0.189906
1964	Costa Rica	0.016934	.	.	-0.02206	.	0.058447	.
1964	Cote d'Ivoire	0.064264	.	.	0.000965	.	0.321977	0.252835
1964	Croatia	0.029666	.	0.036025	-0.00299	.	0.13691	0.294898
1964	Cuba	0.003167	.	.	0.001812	.	.	.
1964	Curacao	0.004996	.	0.11513	-0.00103	.	.	0.216223
1964	Cyprus	0.013493	.	.	-0.00166	.	.	0
1964	Czech Republic	0.007962	.	0.061616	-0.00167	.	.	1.064421
1964	Denmark	0.008569	.	.	-0.01382	.	0.039281	0.347974
1964	Djibouti	0.021428	.	0.029911	-0.00401	.	.	0.14994
1964	Dominica	0.001759	.	.	-0.01422	.	.	.
1964	Dominican Republic	0.0293	.	.	.	.	.	.
1964	Early-demographic dividend	0.014122	.	.	.	.	0.055245	.
1964	East Asia & Pacific	0.019594	.	.	-0.00172	.	.	0.127155
1964	East Asia & Pacific (excluding high income)	0.025935	.	.	-0.00112	.	-0.00642	.
1964	East Asia & Pacific (IDA & IBRD countries)	0.026152	.	.	0.026028	.	.	-0.18232
1964	Ecuador	0.014388	.	0.042652	-0.001	.	.	0.00747
1964	Egypt, Arab Rep.	0.009041	.	0.04249	0.003048	.	-0.07365	0.04291
1964	El Salvador	0.002554	.	0.012694	-0.0009	.	.	0.05371
1964	Equatorial Guinea	0.003413	.	.	-0.03749	.	.	.
1964	Eritrea	0.03091	.	.	0.001183	.	.	0.635989
1964	Estonia	0.012622	.	0.068339	-0.00333	.	.	0.00708
1964	Ethiopia	0.032953	.	.	-0.01278	.	.	0.257683
1964	Euro area	0.008758	.	.	0.000449	.	.	.
1964	Europe & Central Asia	0.009776	.	.	.	.	.	.
1964	Europe & Central Asia (excluding high income)	0.015779	.	.	0.003565	.	-0.04204	0.219115
1964	Europe & Central Asia (IDA & IBRD countries)	0.015172	.	0.083914	-0.00179	.	.	.
1964	European Union	0.007804	.	-0.04408	-0.00996	.	.	.
1964	Faroe Islands	0.035651	.	.	-0.00124	.	0.112448	0.183049
1964	Fiji	0.018552	0.045209	.	-0.00191	.	-0.12216	0.075276
1964	Finland	0.014277	.	0.033657	-0.00606	.	0.191838	0.154799
1964	Fragile and conflict affected situations	0.028221	.	.	.	.	-0.03509	.
1964	France	0.018316	.	.	.	.	0.04581	.
1964	French Polynesia	0.03025	.	.	-0.00091	.	.	-0.0304
1964	Gabon	0.064545	.	.	0.004054	.	-0.11903	0.494696
1964	Gambia, The	0.061439	.	0.085578	0.000634	.	-0.84248	0.05479
1964	Georgia	0.011052	.	.	-0.00137	.	0.108632	.
1964	Germany	0.000904	.	.	0.009337	.	0.102385	.
1964	Ghana	0.022738	.	0.038484	0.00282	.	0.36222	0.10435
1964	Gibraltar	0	.	0.027713	-0.00746	.	0.000135	-0.01959
1964	Greece	0.014951	.	.	-0.01165	.	-0.04119	.
1964	Greenland	0.024327	.	0.052755	-0.00336	.	.	0.192963
1964	Grenada	0.006131	.	.	-0.01426	.	.	-0.26351
1964	Guam	0.020006	.	-0.01509	-0.005	.	-0.07279	.
1964	Guatemala	0.017854	.	.	-0.00328	.	0.034702	0.133532
1964	Guinea	0.042703	.	.	-0.00225	.	0.01882	.
1964	Guinea-Bissau	0.010765	.	0.025906	-0.00146	.	-0.01169	0.01702
1964	Guyana	0.001373	-0.16504	0.018957	-0.00433	.	-0.02278	0
1964	Haiti	0.023933	.	0.033956	-0.0042	.	.	0.05001
1964	Heavily indebted poor countries (HIPC)	0.029415	.	0.02226	.	.	0.236302	-0.11551
1964	High income	0.008	.	.	-0.00059	.	.	.
1964	Honduras	0.024323	0.008862	0.034943	0.002568	.	.	0.019608
1964	Hong Kong SAR, China	0.003255	.	.	0.005019	.	.	.
1964	Hungary	0.007353	.	0.028975	-0.00459	.	.	.
1964	IBRD only	0.017517	.	0.001402	0.001479	.	.	-0.00596
1964	Iceland	0.005791	.	.	.	.	.	0
1964	IDA & IBRD total	0.017795	.	.	-0.002	.	.	-0.02174
1964	IDA blend	0.016088	.	.	0.002518	.	0.015727	0.0775
1964	IDA only	0.028209	.	0.022163	-0.00231	.	.	-0.06899
1964	IDA total	0.02178	.	0.016879	-0.00195	.	-0.30896	-0.26236
1964	India	0.010271	-0.06052	.	-0.00984	.	-0.01218	-0.13353
1964	Indonesia	0.015823	0.115722	.	0.000886	.	0.346886	0.167881
1964	Iran, Islamic Rep.	0.018666	0.016932	-0.00312	-0.00224	.	0.508221	-0.07914
1964	Iraq	0.032313	.	0.046154	0.004425	.	-0.03715	0.0586
1964	Ireland	0.012934	.	.	.	.	.	0
1964	Isle of Man	0.00429	.	-0.01036	-0.00197	.	.	0.182322
1964	Israel	0.00914	.	-0.01321	-0.00111	.	.	0.071459
1964	Italy	0.008134	.	.	-0.00325	.	.	.
1964	Jamaica	0.020764	.	-0.01796	0.000209	.	.	0.013716
1964	Japan	0.013651	.	0.13319	0.000788	.	.	0.08561
1964	Jordan	0.006494	.	-0.00013	0.000832	.	.	0.052804
1964	Kazakhstan	0.011989	.	.	-0.00577	.	0.014111	0.287682
1964	Kenya	0.034242	0.097276	-0.01727	0.001085	.	.	0.223515
1964	Kiribati	0.036987	.	0.008698	-0.00328	.	.	-0.08577
1964	Korea, Dem. People�s Rep.	0.022611	.	0.060117	0.001488	.	.	0.227482
1964	Korea, Rep.	0.031243	.	-0.07273	-0.00398	.	0.095789	0.430783
1964	Kosovo	.	.	.	0.003924	.	-0.04854	.
1964	Kuwait	0.010651	.	.	-0.00651	.	-0.03455	0.021823
1964	Kyrgyz Republic	0.009534	.	.	0.002684	.	.	.
1964	Lao PDR	0.009259	.	.	0.010566	.	0.080628	0.139921
1964	Late-demographic dividend	0.020399	.	.	0.004592	.	0.025786	.
1964	Latin America & Caribbean	0.015506	.	0.03675	0.001082	.	.	0.02623
1964	Latin America & Caribbean (excluding high income)	0.018286	.	.	-0.00288	.	-0.2565	0.361013
1964	Latin America & the Caribbean (IDA & IBRD countries)	0.015878	.	.	.	.	-0.05785	0
1964	Latvia	0.014232	.	-0.16501	0.000387	.	-0.04279	-0.12251
1964	Least developed countries: UN classification	0.028029	.	0.016986	-0.00053	.	.	0.059719
1964	Lebanon	0.035833	.	.	0.002523	.	.	0.07978
1964	Lesotho	0.11838	.	.	-0.00029	.	-0.07359	-0.16814
1964	Liberia	0.033969	.	.	-0.00067	.	.	0.133531
1964	Libya	0.030402	.	.	0.003896	.	.	.
1964	Liechtenstein	-0.01066	.	.	0.000904	.	.	.
1964	Lithuania	0.023454	.	.	0.001192	.	.	0.460954
1964	Low & middle income	0.018648	.	.	.	.	.	0.114411
1964	Low income	0.02506	.	-0.05676	0.009123	.	.	-0.2103
1964	Lower middle income	0.013202	-0.02339	0.048336	0.008378	.	.	0.10283
1964	Luxembourg	0.007106	.	0.035126	0.002045	.	-0.01877	0.01879
1964	Macao SAR, China	0.002159	.	.	-0.0076	.	-0.18897	0.245122
1964	Macedonia, FYR	0.033781	.	0.063534	-0.00285	.	-0.10411	0.126293
1964	Madagascar	0.030166	.	.	0.002983	.	-0.55578	0
1964	Malawi	0.022331	.	.	-0.00266	.	.	.
1964	Malaysia	0.023327	0.08313	.	-0.00689	.	.	.
1964	Maldives	0.005187	.	-0.01232	-0.00045	.	.	0.03279
1964	Mali	0.026056	.	.	.	.	.	-0.1431
1964	Malta	-0.00069	.	0.085096	0.000417	.	0.002207	0.252762
1964	Marshall Islands	0.035514	.	.	.	.	-0.18865	0.088948
1964	Mauritania	0.076141	.	.	-0.00131	.	.	0
1964	Mauritius	0.027211	.	.	0.00102	.	.	.
1964	Mexico	0.015555	.	0.015389	0.004074	.	0.031749	0.109698
1964	Micronesia, Fed. Sts.	0.010662	.	.	0.001158	.	.	-0.00525
1964	Middle East & North Africa	0.021351	.	.	0.002139	.	-0.15054	0.117783
1964	Middle East & North Africa (excluding high income)	0.020189	.	0.07751	-0.00409	.	.	0.50743
1964	Middle East & North Africa (IDA & IBRD countries)	0.020189	.	.	-0.00345	.	.	0.012121
1964	Middle income	0.018398	.	0.056369	8.70E-05	.	.	0.039806
1964	Moldova	0.032233	.	.	0.00819	.	.	0.12929
1964	Monaco	0	.	.	0.0031	.	-0.39648	-0.0179
1964	Mongolia	0.012803	.	0.0538	0.002831	.	-0.02116	0.065063
1964	Montenegro	0.036344	.	-0.04747	-0.0008	.	.	0.09687
1964	Morocco	0.016303	.	-0.01756	-0.00575	.	.	0.09759
1964	Mozambique	0.038536	.	0.131039	-0.00021	.	0.087034	0.12262
1964	Myanmar	0.017323	.	.	-0.00734	.	.	0.75522
1964	Namibia	0.022183	.	.	0.0011	.	-0.03307	-0.03567
1964	Nauru	0	.	.	.	.	-0.05784	.
1964	Nepal	0.011432	.	0.052102	0.004705	.	0.193424	0.347009
1964	Netherlands	0.003026	.	0.023736	-0.00133	.	.	0.07555
1964	New Caledonia	0.03482	.	.	-0.0091	.	.	-0.3068
1964	New Zealand	0.007524	.	0.04582	0.009352	.	.	0.07401
1964	Nicaragua	0.020517	.	.	-0.00555	.	.	0.135005
1964	Niger	0.042234	.	.	-0.00193	.	0.041703	.
1964	Nigeria	0.014258	.	-0.01267	-0.00334	.	-0.01524	-0.13594
1964	North America	0.005787	.	.	0.001687	.	.	-0.51083
1964	Northern Mariana Islands	0.026593	.	.	-0.00714	.	-0.02271	.
1964	Norway	0.02979	.	0.025178	-0.00854	.	0.061605	0.11817
1964	Not classified	.	.	.	.	.	-0.0053	.
1964	OECD members	0.007909	.	.	-0.01114	.	.	0.33507
1964	Oman	0.061046	-0.03218	.	-0.00988	.	.	.
1964	Other small states	0.019037	.	.	0.000542	.	-0.06152	0.041673
1964	Pacific island small states	0.018747	.	.	-0.00107	.	.	.
1964	Pakistan	0.010982	0.005722	.	0.001501	.	-0.26212	0.015591
1964	Palau	0.005031	.	0.002079	-0.00076	.	.	.
1964	Panama	0.014887	.	0.02351	-0.00246	.	.	0.141078
1964	Papua New Guinea	0.076859	.	.	-0.00549	.	.	0.42552
1964	Paraguay	0.004528	.	.	.	.	.	.
1964	Peru	0.022315	-0.02419	.	-0.0044	.	.	.
1964	Philippines	0.008427	-0.02529	-0.01875	-0.00377	.	0.015379	-0.00838
1964	Poland	0.008097	.	.	-0.00601	.	.	0.028171
1964	Portugal	0.010525	.	.	0.007407	.	.	.
1964	Post-demographic dividend	0.008427	.	-0.02978	-0.00414	.	.	0.141078
1964	Pre-demographic dividend	0.027767	.	0.103909	0.001522	.	0.050982	0.054067
1964	Puerto Rico	0.028368	.	0.044092	0.0019	.	0.012763	.
1964	Qatar	0.003232	.	.	-0.01198	.	.	.
1964	Romania	0.019244	.	.	0.000684	.	0.02898	0.117783
1964	Russian Federation	0.015585	.	.	0.019108	.	.	-0.05284
1964	Rwanda	0.020752	.	.	.	.	.	.
1964	Samoa	0.00417	.	0.120346	-0.00269	.	.	0.318454
1964	San Marino	0.020871	.	.	0.005242	.	-0.07049	-0.01198
1964	Sao Tome and Principe	0.065046	.	0.037669	-0.00173	.	.	0.01295
1964	Saudi Arabia	0.05179	.	.	-0.00111	.	.	.
1964	Senegal	0.027021	.	.	-0.00225	.	-0.00687	.
1964	Serbia	.	.	.	.	.	.	.
1964	Seychelles	0.035443	.	.	-0.01335	.	.	-0.04396
1964	Sierra Leone	0.033636	.	.	0.003575	.	.	.
1964	Singapore	0	.	.	-0.0065	.	.	-0.03717
1964	Sint Maarten (Dutch part)	0	.	.	-0.00027	.	.	-0.06545
1964	Slovak Republic	0.021661	.	.	-0.00348	.	.	-0.04725
1964	Slovenia	0.027403	.	.	-0.00118	.	.	.
1964	Small states	0.015355	.	.	.	.	.	0.117783
1964	Solomon Islands	0.045503	.	-0.02922	-0.00081	.	.	0.178248
1964	Somalia	0.027781	-0.0602	0.069171	0.003456	.	.	0.03679
1964	South Africa	0.002422	0.034531	.	-0.00065	.	-0.03135	0.113329
1964	South Asia	0.011257	-0.05003	.	0.004075	.	.	0.04433
1964	South Asia (IDA & IBRD)	0.011257	-0.05003	0.056436	-0.00169	.	-0.00099	-0.19554
1964	South Sudan	-0.00138	.	0.038519	0.000871	.	0.018365	-0.03922
1964	Spain	0.016589	.	0.026191	0.000298	.	.	0.480533
1964	Sri Lanka	0.020537	-0.01049	.	.	.	.	.
1964	St. Kitts and Nevis	0.021828	.	0.04374	0.000328	.	0.023273	0.013499
1964	St. Lucia	0.010855	.	1.037998	-0.00477	.	0.168727	0.847298
1964	St. Martin (French part)	.	.	0.073352	-0.00422	.	0.014665	0.048138
1964	St. Vincent and the Grenadines	0.016953	.	.	.	.	-0.00844	0.117783
1964	Sub-Saharan Africa	0.021318	.	0.057802	-0.00065	.	.	0.207086
1964	Sub-Saharan Africa (excluding high income)	0.021313	.	0.07705	-0.00031	.	.	0.128381
1964	Sub-Saharan Africa (IDA & IBRD countries)	0.021318	.	0.033359	0.001319	.	.	0.23995
1964	Sudan	0.043565	0.057902	0.019666	-0.00056	.	.	-0.02482
1964	Suriname	-0.00065	.	0.020071	0.003076	.	.	0.085367
1964	Swaziland	0.100908	.	.	0.006378	.	0.036736	0.01675
1964	Sweden	0.012287	.	0.07611	-0.00194	.	-0.16667	0.050911
1964	Switzerland	0.011959	.	0.072541	0.009454	.	0.063837	.
1964	Syrian Arab Republic	0.016786	.	.	0.011663	.	.	0.002918
1964	Tajikistan	0.011577	.	.	0.002823	.	-0.01526	0.08767
1964	Tanzania	0.027834	.	.	0.004646	.	.	.
1964	Thailand	0.005485	-0.02283	0.045472	-0.00177	.	-0.03636	0.262364
1964	Timor-Leste	0.025721	.	.	-0.00668	.	.	0.133531
1964	Togo	0.077765	-0.0368	.	.	.	0.047607	.
1964	Tonga	0.021007	.	.	-0.01557	.	.	0
1964	Trinidad and Tobago	-0.03836	.	.	-0.001	.	.	-0.51274
1964	Tunisia	0.01142	.	-0.01494	-0.00049	.	.	0.606136
1964	Turkey	0.016254	0.036553	.	.	.	.	.
1964	Turkmenistan	0.003091	.	-0.03578	-0.00436	.	.	0
1964	Turks and Caicos Islands	0.007018	.	0.05554	0.002398	.	0.008032	-0.07503
1964	Tuvalu	0.033327	.	0.048924	0.005512	.	-0.08766	-0.38101
1964	Uganda	0.044201	-0.12737	.	.	.	0.003847	.
1964	Ukraine	0.015256	.	.	0.002844	.	0.00939	.
1964	United Arab Emirates	0.010797	.	.	0.002555	.	.	.
1964	United Kingdom	-0.00178	.	.	-0.00461	.	-0.00727	0.336472
1964	United States	0.005244	.	.	0.00057	.	.	-0.0274
1964	Upper middle income	0.021419	.	0.062712	-0.00158	.	.	0.06943
1964	Uruguay	0.002655	.	.	-0.00044	.	0.070752	.
1964	Uzbekistan	0.007537	.	0.049796	-0.00349	.	.	0.09905
1964	Vanuatu	0.017024	.	0.001397	0.005808	.	.	0.156453
1964	Venezuela, RB	0.015758	.	.	.	.	.	0.182321
1964	Vietnam	0.022029	.	.	-0.01129	.	0.056754	0.154151
1964	Virgin Islands (U.S.)	0.021999	.	.	.	.	.	.
1964	West Bank and Gaza	.	.	-0.00167	-0.00398	.	.	-0.22314
1964	World	0.011265	.	0.037656	-0.00049	.	-0.02111	0.266754
1964	Yemen, Rep.	0.038219	.	.	0.00098	.	0.202258	0.273952
1964	Zambia	0.061011	.	.	-0.00262	.	.	1.99243
1964	Zimbabwe	0.037156	.	0.028084	0.000474	.	.	0.0357
1965	Afghanistan	0.033795	.	.	0.001079	.	0.019654	0.07533
1965	Albania	0.002308	.	.	-0.00101	.	.	-0.1718
1965	Algeria	0.040719	.	.	-0.01684	.	-0.0167	.
1965	American Samoa	0.006135	.	.	0.000667	.	-0.09225	0.116995
1965	Andorra	0.032314	.	0.04861	-0.00265	.	-0.02922	-0.00393
1965	Angola	0.036321	.	.	0.001477	.	.	.
1965	Antigua and Barbuda	-0.01628	.	0.116123	-0.00223	.	.	0
1965	Arab World	0.024171	.	.	-0.00092	.	.	0
1965	Argentina	0.006898	.	-0.00316	0.000981	.	.	0.31414
1965	Armenia	0.015656	.	.	-0.01299	.	-0.03334	-0.11248
1965	Aruba	-0.0003	.	0.004767	0.000214	.	.	0.03918
1965	Australia	0.004502	.	.	-0.01038	.	.	.
1965	Austria	0.000754	.	.	.	.	.	.
1965	Azerbaijan	-0.00585	.	.	.	.	-0.15607	.
1965	Bahamas, The	0.011128	.	.	-0.00032	.	.	0.243823
1965	Bahrain	0.001346	.	.	0.001639	.	0.432273	.
1965	Bangladesh	0.040581	-0.01251	.	0.023212	.	.	0.182321
1965	Barbados	0.001967	.	0.021084	-0.00255	.	.	0.02318
1965	Belarus	0.030005	.	0.049533	0.004	.	-0.03829	0.0406
1965	Belgium	0.001602	.	-0.00047	-0.00077	.	.	0.191929
1965	Belize	-0.00587	.	.	-0.03419	.	.	.
1965	Benin	0.059063	.	.	0.002414	.	.	-0.26826
1965	Bermuda	0	.	0.004675	-0.0016	.	.	0.07132
1965	Bhutan	0.052788	.	.	-0.00937	.	.	0.109392
1965	Bolivia	0.007873	.	.	0.006443	.	.	.
1965	Bosnia and Herzegovina	0.036282	.	.	.	.	.	.
1965	Botswana	0.14585	.	.	0.001855	.	-0.0652	0.078567
1965	Brazil	0.019349	-0.01582	0.122475	-0.0018	.	.	0.177837
1965	British Virgin Islands	0.030776	.	0.015166	-0.00526	.	.	0.153213
1965	Brunei Darussalam	0.035767	.	.	-0.00616	.	0.066341	0.080322
1965	Bulgaria	0.039407	.	.	-0.00105	.	-0.02179	0.160156
1965	Burkina Faso	0.020014	0.025308	-0.07684	-0.00558	.	-0.1253	0.245243
1965	Burundi	0.026951	.	.	.	.	-0.04052	.
1965	Cabo Verde	0.015951	.	.	.	.	0.004464	.
1965	Cambodia	0.015634	.	.	-0.0063	.	.	0.26899
1965	Cameroon	0.037728	.	.	0.006143	.	0.225128	0.840305
1965	Canada	0.010828	.	-0.02112	-0.00023	.	0.882879	0.07006
1965	Caribbean small states	0.008059	.	.	0.001466	.	0.028228	.
1965	Cayman Islands	0	.	.	0.00801	.	0.005739	.
1965	Central African Republic	0.030917	.	0.000544	0.0036	.	0.16909	-0.00526
1965	Central Europe and the Baltics	0.014125	.	0.04788	-0.0079	.	-0.02279	0.02765
1965	Chad	0.064999	-0.08918	.	-0.00843	.	-0.02745	.
1965	Channel Islands	-0.00696	.	0.042733	0.004913	.	.	-0.18623
1965	Chile	0.010389	-0.02932	.	0.007711	.	.	-0.63798
1965	China	-0.01171	.	-0.00709	-0.0083	.	0.081948	.
1965	Colombia	0.015445	.	.	0.000204	.	0.022553	0.265107
1965	Comoros	0.059079	.	.	0.000114	.	-0.10806	.
1965	Congo, Dem. Rep.	0.009863	.	0.024316	-0.00197	.	0.01294	-0.00223
1965	Congo, Rep.	0.021463	.	0.016687	-0.00213	.	0.005963	-0.04445
1965	Costa Rica	0.016735	.	0.016683	-0.00919	.	.	-0.27959
1965	Cote d'Ivoire	0.062874	.	0.11641	.	.	-0.27267	0.115513
1965	Croatia	0.029154	.	.	-0.0036	.	.	.
1965	Cuba	0.003156	.	0.042987	-0.00076	.	.	0.112375
1965	Curacao	0.004919	.	.	0.001523	.	.	.
1965	Cyprus	0.013365	.	0.033032	-0.00175	.	.	.
1965	Czech Republic	0.007835	.	0.012943	-0.00018	.	.	0.13119
1965	Denmark	0.008329	.	.	.	.	.	0.405465
1965	Djibouti	0.020836	.	.	0.008332	.	.	0.386981
1965	Dominica	0.001757	.	.	0.001369	.	-0.0026	0.05154
1965	Dominican Republic	0.028808	.	-0.01026	-0.00688	.	.	0
1965	Early-demographic dividend	0.013957	.	0.021081	-0.00748	.	0.040546	0.262364
1965	East Asia & Pacific	-0.00022	.	.	-0.01414	.	0.039301	-0.15415
1965	East Asia & Pacific (excluding high income)	-0.00375	.	.	-0.00032	.	-0.05968	0.15155
1965	East Asia & Pacific (IDA & IBRD countries)	-0.00451	.	0.021462	-0.00679	.	0.082306	0.100644
1965	Ecuador	0.014239	.	0.045144	0.007056	.	0.062342	0.02803
1965	Egypt, Arab Rep.	0.008985	.	.	.	.	.	0.510826
1965	El Salvador	0.002522	.	-0.01401	-0.00656	.	.	-0.04256
1965	Equatorial Guinea	0.003364	.	-0.03698	-0.00517	.	.	-0.2318
1965	Eritrea	0.030687	.	.	-0.00043	.	.	.
1965	Estonia	0.012334	.	0.073406	-0.00039	.	.	0.056184
1965	Ethiopia	0.032825	.	0.07378	-0.00488	.	.	0.09381
1965	Euro area	0.008652	.	0.022149	-0.00037	.	.	0.02656
1965	Europe & Central Asia	0.009834	.	.	-0.00708	.	0.015785	0.223144
1965	Europe & Central Asia (excluding high income)	0.015828	.	0.037627	-0.00349	.	.	-0.02707
1965	Europe & Central Asia (IDA & IBRD countries)	0.015194	.	-0.01415	-0.00587	.	.	0.226124
1965	European Union	0.007801	.	0.043232	1.50E-05	.	.	0.159701
1965	Faroe Islands	0.035208	.	0.067705	-0.00716	.	-0.08004	0.098147
1965	Fiji	0.018305	-0.04994	.	0.002289	.	0.045101	.
1965	Finland	0.013942	.	.	-0.01269	.	0.042303	0.03865
1965	Fragile and conflict affected situations	0.029364	.	.	0.003889	.	.	.
1965	France	0.017644	.	.	-0.00028	.	0.076988	0.076607
1965	French Polynesia	0.029382	.	.	0.001147	.	-0.01137	.
1965	Gabon	0.063241	.	0.01901	-0.0008	.	-0.12371	0.12274
1965	Gambia, The	0.060706	.	.	-0.00807	.	0.1827	0.141079
1965	Georgia	0.01093	.	.	.	.	-0.18625	0
1965	Germany	0.00089	.	0.095236	0.001453	.	0.058836	0.077488
1965	Ghana	0.022462	.	-0.0326	-0.00127	.	.	0.060909
1965	Gibraltar	0	.	-0.01469	-0.00141	.	.	-0.03979
1965	Greece	0.014614	.	0.040639	-0.00279	.	0.068476	0.225957
1965	Greenland	0.02322	.	.	-0.0049	.	.	-0.13353
1965	Grenada	0.006062	.	.	-0.00118	.	.	.
1965	Guam	0.019506	.	.	-0.00037	.	.	.
1965	Guatemala	0.009073	.	.	-0.00444	.	.	0.245616
1965	Guinea	0.042419	.	.	.	.	.	0.026668
1965	Guinea-Bissau	0.010649	.	-0.02647	0.00875	.	.	-0.06596
1965	Guyana	0.00137	0.063597	0.019704	0.005417	.	.	0.15314
1965	Haiti	0.023715	.	0.041178	-0.00043	.	-0.02576	-0.01321
1965	Heavily indebted poor countries (HIPC)	0.029459	.	.	-0.00025	.	0.002368	0.361013
1965	High income	0.00793	.	0.025396	-0.00649	.	0.139442	0.566854
1965	Honduras	0.024018	-0.02859	.	-0.0019	.	0.15505	0.117783
1965	Hong Kong SAR, China	0.003187	.	0.061217	-0.00201	.	-0.03411	.
1965	Hungary	0.007247	.	.	-0.00781	.	.	.
1965	IBRD only	0.007818	.	-0.06665	-0.00505	.	.	-0.16823
1965	Iceland	0.005625	.	.	.	.	.	0.143101
1965	IDA & IBRD total	0.009155	.	0.051823	-0.00129	.	-0.01668	0.091131
1965	IDA blend	0.016082	.	.	.	.	-0.06412	0.120144
1965	IDA only	0.028154	.	.	-0.00083	.	.	0.287682
1965	IDA total	0.021725	.	.	0.00179	.	.	.
1965	India	0.010166	0.017747	0.026392	-0.00033	.	-0.08461	-0.1264
1965	Indonesia	0.015703	0.00022	.	-0.00328	.	.	0.031091
1965	Iran, Islamic Rep.	0.018433	0.022874	.	-0.00165	.	-0.15763	0
1965	Iraq	0.031243	.	0.032798	-0.0006	.	.	0.090971
1965	Ireland	0.012769	.	.	-0.00575	.	.	0
1965	Isle of Man	0.004253	.	0.024017	-0.00574	.	.	0.070617
1965	Israel	0.008786	.	0.008931	0.000795	.	.	0.07209
1965	Italy	0.008004	.	.	0.003978	.	0.039741	0.00715
1965	Jamaica	0.020448	.	0.066817	0.003261	.	0.227397	0.068468
1965	Japan	0.01326	.	-0.02139	-0.00241	.	.	0.03432
1965	Jordan	0.006434	.	0.000977	-0.00653	.	.	-0.05385
1965	Kazakhstan	0.013848	.	0.0824	-0.00193	.	0.120686	0.17677
1965	Kenya	0.033921	0.100962	.	-0.01008	.	.	0.36075
1965	Kiribati	0.036584	.	.	-0.00013	.	-0.00482	0.095674
1965	Korea, Dem. People�s Rep.	0.022178	.	.	.	.	0.097954	.
1965	Korea, Rep.	0.030729	.	-0.02622	0.004421	.	0.04841	0.049195
1965	Kosovo	.	.	0.050353	-0.00293	.	.	0.12134
1965	Kuwait	0.011827	.	.	-0.01507	.	.	0.162519
1965	Kyrgyz Republic	0.009416	.	0.091968	0.005162	.	.	0.08143
1965	Lao PDR	0.009295	.	.	-0.00669	.	.	0.10742
1965	Late-demographic dividend	0.003882	.	.	-0.00181	.	0.067485	.
1965	Latin America & Caribbean	0.014403	.	0.104509	-0.00579	.	0.008884	0.084035
1965	Latin America & Caribbean (excluding high income)	0.016846	.	.	0.001049	.	.	0
1965	Latin America & the Caribbean (IDA & IBRD countries)	0.014718	.	.	0.00043	.	-0.0981	.
1965	Latvia	0.013945	.	0.094415	0.005557	.	0.056098	0.18259
1965	Least developed countries: UN classification	0.028228	.	.	.	.	0.118091	.
1965	Lebanon	0.034514	.	.	-0.02392	.	.	-0.00759
1965	Lesotho	0.11737	-0.08652	.	-0.00799	.	.	.
1965	Liberia	0.033578	.	.	-0.00233	.	0.031795	0.267063
1965	Libya	0.084955	.	.	-0.00136	.	.	.
1965	Liechtenstein	-0.01063	.	.	0.002038	.	-0.38777	0.08977
1965	Lithuania	0.022961	.	-0.02368	-0.00244	.	.	.
1965	Low & middle income	0.009626	.	0.050281	-0.00618	.	.	0.094114
1965	Low income	0.025695	.	.	-0.00947	.	-0.02998	0.951059
1965	Lower middle income	0.013142	-0.01288	.	.	.	.	.
1965	Luxembourg	0.006959	.	.	-0.0034	.	.	.
1965	Macao SAR, China	0.00205	.	0.0038	-0.00537	.	0.077801	-0.04896
1965	Macedonia, FYR	0.032949	.	.	-0.00857	.	.	0.130053
1965	Madagascar	0.029928	.	.	0.007063	.	.	.
1965	Malawi	0.022251	.	-0.00504	-0.00745	.	.	0.038715
1965	Malaysia	0.023029	0.00029	0.100211	-0.00502	.	-0.14663	0.208297
1965	Maldives	0.004724	.	0.046999	0.002342	.	-0.35931	.
1965	Mali	0.025872	.	.	-0.0178	.	.	.
1965	Malta	-0.00068	.	.	-0.00727	.	-0.04356	-0.03774
1965	Marshall Islands	0.034554	.	.	0.02105	.	.	-0.13242
1965	Mauritania	0.07542	.	.	.	.	.	.
1965	Mauritius	0.026733	.	-0.027	-0.00525	.	.	0.10763
1965	Mexico	0.015244	.	.	0.004096	.	0.042982	-0.10135
1965	Micronesia, Fed. Sts.	0.010593	.	0.028546	-0.00168	.	.	0.07282
1965	Middle East & North Africa	0.02169	.	.	-0.00028	.	.	.
1965	Middle East & North Africa (excluding high income)	0.02076	.	.	0.000304	.	0.269298	.
1965	Middle East & North Africa (IDA & IBRD countries)	0.02076	.	.	.	.	.	.
1965	Middle income	0.00903	.	.	-0.01727	.	.	-0.00188
1965	Moldova	0.031807	.	.	-0.00089	.	.	.
1965	Monaco	0	.	.	-0.00743	.	.	0.249304
1965	Mongolia	0.01264	.	.	-0.00542	.	.	0.058579
1965	Montenegro	0.035911	.	.	-0.00458	.	.	0.029141
1965	Morocco	0.016104	.	.	-0.00376	.	.	.
1965	Mozambique	0.038147	.	.	.	.	.	0
1965	Myanmar	0.017219	.	0.050255	-0.00316	.	.	0.059424
1965	Namibia	0.021951	.	0.013991	0.001586	.	.	0.03093
1965	Nauru	0	.	.	-0.00048	.	0.018855	0.203912
1965	Nepal	0.011302	.	.	0.001327	.	.	0.022758
1965	Netherlands	0.003016	.	0.00258	0.000418	.	0.099783	0.207052
1965	New Caledonia	0.033828	.	-0.03165	-0.00479	.	-0.03855	0.392042
1965	New Zealand	0.007302	.	-0.06505	-0.00415	.	.	0.092813
1965	Nicaragua	0.020152	.	.	.	.	.	.
1965	Niger	0.041991	.	0.02918	-0.00062	.	0.272243	0.175782
1965	Nigeria	0.014178	.	0.023902	-0.0067	.	-0.04503	0.133531
1965	North America	0.005703	.	0.030162	-0.00698	.	-0.07751	0.017471
1965	Northern Mariana Islands	0.025597	.	.	.	.	0.00258	0
1965	Norway	0.028616	.	0.043134	-0.0013	.	-0.3189	0.080596
1965	Not classified	.	.	0.034851	-0.00271	.	.	0.113759
1965	OECD members	0.007819	.	-0.00688	0.004545	.	.	-0.06899
1965	Oman	0.059864	-0.02237	0.052272	-0.00299	.	.	0.102445
1965	Other small states	0.019552	.	0.012926	0.001893	.	.	0.142507
1965	Pacific island small states	0.018143	.	.	0.009824	.	0.024488	0.02183
1965	Pakistan	0.010905	-0.03258	0.047511	-0.00478	.	-0.00689	0.02158
1965	Palau	0.004971	.	0.060435	0.00082	.	0.053445	.
1965	Panama	0.014669	.	.	0.011228	.	.	-0.00233
1965	Papua New Guinea	0.076135	.	.	0.005655	.	-0.07138	0.06706
1965	Paraguay	0.004535	.	.	0.006159	.	.	.
1965	Peru	0.021751	-0.05235	0.041447	0.004687	.	0.059094	-0.08004
1965	Philippines	0.008389	-0.03191	.	-0.00469	.	.	-0.13353
1965	Poland	0.007992	.	.	.	.	0.010976	.
1965	Portugal	0.010444	.	.	-0.04105	.	.	0
1965	Post-demographic dividend	0.00839	.	.	-0.00277	.	.	0.418413
1965	Pre-demographic dividend	0.027986	.	6.00E-06	-0.00426	.	.	0.015038
1965	Puerto Rico	0.027508	.	.	.	.	.	.
1965	Qatar	0.003153	.	0.105191	-0.01255	.	.	0
1965	Romania	0.01896	.	0.002895	-0.00451	.	-0.06996	0.062914
1965	Russian Federation	0.015225	.	0.078344	0.012703	.	0.005904	-1.32176
1965	Rwanda	0.02033	.	.	.	.	0.057242	.
1965	Samoa	0.004154	.	.	0.002942	.	0.000339	.
1965	San Marino	0.020333	.	.	0.001264	.	.	.
1965	Sao Tome and Principe	0.063779	.	.	-0.00146	.	-0.03844	0
1965	Saudi Arabia	0.050169	.	.	-0.00438	.	-0.06758	0.054067
1965	Senegal	0.02669	.	0.021652	-0.00097	.	.	0.00074
1965	Serbia	.	.	.	-0.00731	.	-0.13683	.
1965	Seychelles	0.034773	.	0.059715	-0.00381	.	.	0.0889
1965	Sierra Leone	0.033277	0.013815	0.024683	0.005229	.	.	0.001378
1965	Singapore	0	.	.	.	.	.	0
1965	Sint Maarten (Dutch part)	0	.	.	-0.00827	.	0.173389	0.133531
1965	Slovak Republic	0.021364	.	.	.	.	.	.
1965	Slovenia	0.02701	.	-0.01028	0.000229	.	.	0.223144
1965	Small states	0.015609	.	-0.06474	-0.00365	.	-0.02027	0.085374
1965	Solomon Islands	0.045318	.	.	-0.00583	.	0.104836	0.320546
1965	Somalia	0.02593	-0.05244	.	-0.00496	.	.	0.916291
1965	South Africa	0.002415	0.032499	0.01118	-0.00155	.	.	0.14763
1965	South Asia	0.011151	0.007896	.	-0.00196	.	0.035605	0.03745
1965	South Asia (IDA & IBRD)	0.011151	0.007896	.	-0.00123	.	.	0.29042
1965	South Sudan	-0.00138	.	.	-0.01677	.	0.030087	.
1965	Spain	0.016122	.	.	-0.00324	.	0.19546	0.165354
1965	Sri Lanka	0.020578	0.078391	0.07555	-0.00369	.	0.044063	0.240705
1965	St. Kitts and Nevis	0.021556	.	.	-0.00247	.	.	.
1965	St. Lucia	0.010826	.	0.052361	-0.00492	.	.	0.308301
1965	St. Martin (French part)	.	.	.	-0.01339	.	.	0
1965	St. Vincent and the Grenadines	0.016812	.	0.031599	-0.00046	.	.	-0.24779
1965	Sub-Saharan Africa	0.021347	.	0.012302	-0.00634	.	-0.43808	0.15797
1965	Sub-Saharan Africa (excluding high income)	0.021342	.	0.083376	-0.00078	.	0.099674	0.14135
1965	Sub-Saharan Africa (IDA & IBRD countries)	0.021347	.	.	-0.01049	.	.	.
1965	Sudan	0.043168	0.096862	.	.	.	.	.
1965	Suriname	-0.00491	.	.	.	.	-0.00041	.
1965	Swaziland	0.100003	.	.	-0.00385	.	.	0.156654
1965	Sweden	0.011788	.	.	0.000763	.	-0.07147	.
1965	Switzerland	0.011763	.	.	0.020718	.	.	0.154151
1965	Syrian Arab Republic	0.016558	.	0.014773	-0.00597	.	.	-0.00653
1965	Tajikistan	0.011474	.	0.051426	0.004337	.	-0.05893	0.04919
1965	Tanzania	0.027745	.	0.019706	-0.00196	.	.	-0.02148
1965	Thailand	0.005505	0.0222	.	-0.01369	.	.	.
1965	Timor-Leste	0.025605	.	.	-9.20E-05	.	.	0.479573
1965	Togo	0.076642	0.026368	-0.02006	-0.00372	.	.	-0.06383
1965	Tonga	0.020779	.	.	-0.00743	.	.	0.377406
1965	Trinidad and Tobago	-0.03849	.	.	0.016644	.	.	.
1965	Tunisia	0.011266	.	.	.	.	.	.
1965	Turkey	0.016111	0.103653	.	-0.00624	.	-0.01662	-0.1261
1965	Turkmenistan	0.003102	.	-0.08895	-0.00594	.	.	-0.11183
1965	Turks and Caicos Islands	0.006968	.	-0.01741	-0.00669	.	.	0.148105
1965	Tuvalu	0.032997	.	.	-0.00541	.	0.119261	0.16084
1965	Uganda	0.043784	0.085931	.	0.002053	.	-0.00382	0.049063
1965	Ukraine	0.016904	.	0.061924	0.000191	.	-0.16806	0.001304
1965	United Arab Emirates	0.010398	.	.	.	.	-0.06418	.
1965	United Kingdom	-0.00178	.	.	.	.	-0.01086	.
1965	United States	0.005175	.	.	-0.00221	.	.	-0.44761
1965	Upper middle income	0.00664	.	.	0.005866	.	-0.02644	0.483075
1965	Uruguay	0.002634	.	0.017216	0.000284	.	-0.37412	0.0374
1965	Uzbekistan	0.007509	.	.	0.006608	.	-0.01612	.
1965	Vanuatu	0.017003	.	.	0.011059	.	-0.09144	.
1965	Venezuela, RB	0.01523	.	0.048447	0.003211	.	0.076541	0.07161
1965	Vietnam	0.02198	.	0.022163	-0.00801	.	-0.08335	0.01787
1965	Virgin Islands (U.S.)	0.021194	.	.	-0.00383	.	-0.02883	.
1965	West Bank and Gaza	.	.	0.049881	0.006139	.	.	0.444944
1965	World	0.006311	.	.	0.006189	.	.	0.436978
1965	Yemen, Rep.	0.038082	.	-0.05218	-0.00851	.	-0.03919	.
1965	Zambia	0.059815	.	.	0.001921	.	-0.00892	0.231329
1965	Zimbabwe	0.036783	.	.	0.001129	.	0.005413	.
1966	Afghanistan	0.033782	.	0.032386	-0.00152	.	-0.01489	0.02131
1966	Albania	0.002303	.	0.01774	-0.00188	.	0.005912	0.405465
1966	Algeria	0.031304	0.073951	-0.00851	-0.00719	.	.	0.229575
1966	American Samoa	0.00607	.	0.10523	.	.	-0.2355	0.05311
1966	Andorra	0.030036	.	.	-0.00446	.	.	.
1966	Angola	0.036204	.	0.046671	0.002042	.	.	0.112709
1966	Antigua and Barbuda	-0.01647	.	.	0.00487	.	.	.
1966	Arab World	0.022389	.	0.028097	0.001861	.	.	.
1966	Argentina	0.006773	-0.00429	0.021078	0.00363	.	.	0.02894
1966	Armenia	0.015361	.	.	.	.	.	-1.09861
1966	Aruba	-0.0003	.	.	0.013546	.	.	-0.11035
1966	Australia	0.004422	.	.	0.000909	.	-0.00019	0.12329
1966	Austria	0.000769	.	0.068203	-0.00599	.	.	0
1966	Azerbaijan	-0.00588	.	0.104027	-0.00333	.	0.002265	0
1966	Bahamas, The	0.010944	.	.	-0.00303	.	-0.02268	-0.18232
1966	Bahrain	0.003159	.	.	0.003798	.	0.113028	-0.11583
1966	Bangladesh	0.04039	0.096652	-0.13968	-0.00537	.	-0.0247	0.285019
1966	Barbados	0.001964	.	0.01074	0.009036	.	-0.09994	0.08348
1966	Belarus	0.029512	.	.	.	.	.	-0.22314
1966	Belgium	0.001577	.	0.024722	-0.00462	.	.	0.083382
1966	Belize	-0.00594	.	-0.01076	-0.00169	.	.	0.330242
1966	Benin	0.058636	.	.	0.001066	.	.	.
1966	Bermuda	0	.	0.014131	0.001156	.	.	0.024478
1966	Bhutan	0.052572	.	-0.0844	0.000964	.	.	-0.1879
1966	Bolivia	0.007863	.	0.011579	0.001688	.	.	0.05036
1966	Bosnia and Herzegovina	0.035942	.	.	-0.00417	.	0.095636	0
1966	Botswana	0.144766	-0.38807	-0.0384	-0.0027	.	.	-0.04841
1966	Brazil	0.019	0.052721	-0.00696	-0.00461	.	.	0.04652
1966	British Virgin Islands	0.030672	.	0.02348	0.000409	.	.	-0.12566
1966	Brunei Darussalam	0.034441	.	0.002423	-0.00621	.	-0.1732	0.139885
1966	Bulgaria	0.031792	.	.	0.003522	.	-0.07497	.
1966	Burkina Faso	0.019999	0.125676	.	-0.00418	.	0.047049	0.036515
1966	Burundi	0.043086	.	.	0.000724	.	.	.
1966	Cabo Verde	0.015919	.	.	-0.00059	.	-0.0206	0.092894
1966	Cambodia	0.015575	.	.	0.0021	.	-0.00505	.
1966	Cameroon	0.037499	0.014245	0.02576	-0.00096	.	-0.01775	-0.02122
1966	Canada	0.010237	.	.	-0.00862	.	-0.69371	-0.45953
1966	Caribbean small states	0.008405	.	.	.	.	0.019552	0.405465
1966	Cayman Islands	0	.	0.002281	0.00348	.	-0.01133	-0.06337
1966	Central African Republic	0.03069	0.151956	0.015941	0.001627	.	.	0.068791
1966	Central Europe and the Baltics	0.012965	.	-0.01858	-0.00159	.	.	-0.30009
1966	Chad	0.064717	0.395461	0.024988	-0.00014	.	0.012345	-0.11919
1966	Channel Islands	-0.00701	.	.	-0.00291	.	.	0
1966	Chile	0.010144	-0.03719	.	-0.00222	.	.	.
1966	China	-0.0095	.	.	-1.50E-05	.	.	.
1966	Colombia	0.014824	-0.01922	.	-0.00298	.	.	0.264072
1966	Comoros	0.058454	.	.	.	.	.	0.191055
1966	Congo, Dem. Rep.	0.009851	.	0.101302	0.010084	.	.	0.097374
1966	Congo, Rep.	0.021262	.	0.01604	0.004747	.	.	-0.03103
1966	Costa Rica	0.016598	.	0.037796	-0.00029	.	-0.04354	0.06892
1966	Cote d'Ivoire	0.028409	0.193371	.	0.001897	.	0.101043	0.141079
1966	Croatia	0.028745	.	0.019774	-0.00574	.	-0.10336	0.97601
1966	Cuba	0.00313	.	-0.01979	-0.00298	.	-0.03676	0
1966	Curacao	0.004842	.	0.050816	0.000718	.	-0.14609	.
1966	Cyprus	0.013267	.	.	-0.0063	.	.	.
1966	Czech Republic	0.007743	.	0.009416	-0.00556	.	.	0.037457
1966	Denmark	0.007383	.	.	.	.	.	0.125163
1966	Djibouti	0.020306	.	0.04522	-0.00523	.	-0.0093	0.046296
1966	Dominica	0.001753	.	.	.	.	0.025678	0.072759
1966	Dominican Republic	0.028389	0.181677	.	-0.00102	.	.	0.223144
1966	Early-demographic dividend	0.013826	0.003588	.	0.003423	.	.	.
1966	East Asia & Pacific	-0.00031	.	0.013049	0.001557	.	0.190088	0.130104
1966	East Asia & Pacific (excluding high income)	-0.00213	.	.	0.00032	.	.	0.010152
1966	East Asia & Pacific (IDA & IBRD countries)	-0.00285	.	.	0.001646	.	0.174932	-0.32542
1966	Ecuador	0.014146	0.092314	0.027761	0.002588	.	.	0.114327
1966	Egypt, Arab Rep.	0.008931	.	.	-0.00276	.	.	-0.15616
1966	El Salvador	0.002515	.	0.03113	-0.0036	.	0.113585	0.082836
1966	Equatorial Guinea	0.00339	.	-0.00937	0.004908	.	.	0.159107
1966	Eritrea	0.030625	.	.	0.003792	.	-0.03232	-0.04819
1966	Estonia	0.012135	.	-0.02889	0.004459	.	-0.05507	-0.03492
1966	Ethiopia	0.032803	.	0.054406	0.00083	.	.	0.00275
1966	Euro area	0.008511	.	-0.016	-0.00559	.	.	0.04864
1966	Europe & Central Asia	0.009688	.	0.079933	0.002062	.	-0.15571	0.05725
1966	Europe & Central Asia (excluding high income)	0.015162	.	.	-0.00412	.	.	-0.40958
1966	Europe & Central Asia (IDA & IBRD countries)	0.014597	.	.	0.001609	.	0.043626	0.082634
1966	European Union	0.007493	.	.	.	.	0.060326	.
1966	Faroe Islands	0.029878	.	-0.01367	0.006692	.	-0.0034	-0.00405
1966	Fiji	0.018187	-0.03293	0.062089	-0.00291	.	.	0.09001
1966	Finland	0.013685	.	0.006346	-0.01678	.	.	0.094363
1966	Fragile and conflict affected situations	0.027073	.	0.095773	0.004344	.	.	0.15452
1966	France	0.017059	-0.00687	.	-0.00351	.	.	-0.11259
1966	French Polynesia	0.028645	.	.	0.002329	.	0.01623	.
1966	Gabon	0.062051	.	-0.00018	-0.00305	.	0.059685	0.006808
1966	Gambia, The	0.060086	.	.	0.003651	.	.	0.693147
1966	Georgia	0.010834	.	.	-0.02127	.	-0.15778	.
1966	Germany	0.000889	.	0.035862	0.002137	.	0.172214	0.158
1966	Ghana	0.022344	0.010337	.	.	.	-0.03822	.
1966	Gibraltar	0	.	.	-0.02303	.	.	-0.32329
1966	Greece	0.014304	.	.	-0.00291	.	.	.
1966	Greenland	0.021582	.	.	-0.00076	.	-0.12987	0.307025
1966	Grenada	0.006089	.	.	-0.00136	.	.	.
1966	Guam	0.019061	.	.	0.006586	.	0.13056	-0.01629
1966	Guatemala	0.00905	.	0.083557	-0.00223	.	.	.
1966	Guinea	0.042171	.	0.040791	-0.00414	.	.	0
1966	Guinea-Bissau	0.010676	.	.	-0.00845	.	-0.09868	1.951473
1966	Guyana	0.001368	-0.05566	.	.	.	.	.
1966	Haiti	0.023665	.	.	-0.00333	.	.	.
1966	Heavily indebted poor countries (HIPC)	0.028117	.	-0.00112	-0.00418	.	0.146691	-0.02266
1966	High income	0.007722	.	.	0.00063	.	.	0.09309
1966	Honduras	0.023872	0.008687	.	0.009071	.	.	.
1966	Hong Kong SAR, China	0.00312	.	0.028088	-0.00382	.	.	0.375484
1966	Hungary	0.007196	.	0.045611	-0.00547	.	-0.08924	-0.157
1966	IBRD only	0.007208	.	0.011005	0.006279	.	0.103442	.
1966	Iceland	0.005486	.	.	-0.01745	.	.	.
1966	IDA & IBRD total	0.008626	.	.	-0.00371	.	0.016275	0.15963
1966	IDA blend	0.016061	.	.	0.018802	.	.	0.228439
1966	IDA only	0.027099	.	.	.	.	.	.
1966	IDA total	0.021213	.	0.00573	-0.00402	.	.	0.097164
1966	India	0.010169	-0.03976	.	0.009266	.	-0.0574	0.595167
1966	Indonesia	0.01571	0.101653	0.026534	0.000505	.	.	0.10735
1966	Iran, Islamic Rep.	0.018284	0.055002	.	0.004074	.	.	.
1966	Iraq	0.023743	.	.	0.00368	.	0.012614	.
1966	Ireland	0.012527	.	.	.	.	.	.
1966	Isle of Man	0.002927	.	.	-0.00982	.	.	0.096504
1966	Israel	0.008489	.	.	0.002381	.	.	.
1966	Italy	0.007908	.	0.070781	-0.00275	.	.	-0.00943
1966	Jamaica	0.020222	.	.	-0.00364	.	.	-0.12666
1966	Japan	0.012272	.	.	-0.00113	.	.	0.253488
1966	Jordan	0.006393	0.100051	.	-0.00247	.	.	.
1966	Kazakhstan	0.013701	.	.	.	.	.	0.367725
1966	Kenya	0.033933	-0.0479	-0.03427	0.000239	.	.	0.109199
1966	Kiribati	0.036326	.	0.040122	0.000913	.	.	0.02973
1966	Korea, Dem. People�s Rep.	0.021783	.	.	0.000683	.	-0.03288	-0.02457
1966	Korea, Rep.	0.030323	0.038869	.	0.001133	.	.	-0.02705
1966	Kosovo	.	.	0.037408	0.003126	.	0.111966	0.118631
1966	Kuwait	0.018039	.	-0.02618	-0.00123	.	-0.05278	-0.0274
1966	Kyrgyz Republic	0.009412	.	-0.19312	-0.00287	.	.	-0.00541
1966	Lao PDR	0.009209	.	.	.	.	.	.
1966	Late-demographic dividend	0.003016	.	0.05232	-0.00205	.	-0.3902	-0.01207
1966	Latin America & Caribbean	0.014202	0.024679	0.480315	-0.00612	.	0.061767	1.531477
1966	Latin America & Caribbean (excluding high income)	0.01654	0.034391	0.026132	-0.00766	.	-0.02439	0.059531
1966	Latin America & the Caribbean (IDA & IBRD countries)	0.01451	0.024679	.	.	.	0.02707	0.10536
1966	Latvia	0.013718	.	0.053072	-0.00022	.	0.197084	0.024045
1966	Least developed countries: UN classification	0.028328	.	0.017308	-0.00089	.	.	0.246524
1966	Lebanon	0.033382	.	0.060909	0.005222	.	.	-0.05129
1966	Lesotho	0.104182	0.946657	0.008916	-0.00042	.	.	0.029707
1966	Liberia	0.033274	.	0.022222	0.005406	.	.	0.122899
1966	Libya	0.086234	.	.	0.008612	.	0.010075	0.0258
1966	Liechtenstein	-0.01069	.	0.079077	-0.00287	.	-0.009	0.045958
1966	Lithuania	0.022578	.	0.052526	0.004736	.	-0.0239	.
1966	Low & middle income	0.009142	.	.	0.011904	.	.	0.06337
1966	Low income	0.026296	.	.	0.001058	.	0.034092	0.0902
1966	Lower middle income	0.012839	0.000561	.	0.006558	.	.	.
1966	Luxembourg	0.006841	.	0.037413	0.00581	.	0.039228	-0.08701
1966	Macao SAR, China	0.001953	.	.	-0.00027	.	.	0
1966	Macedonia, FYR	0.032306	.	.	.	.	0.005051	.
1966	Madagascar	0.029295	.	.	-0.0375	.	.	0
1966	Malawi	0.022164	.	.	-0.00187	.	.	1.380557
1966	Malaysia	0.022838	0.035175	-0.04077	-0.00104	.	.	-0.89833
1966	Maldives	-0.00569	.	.	.	.	.	.
1966	Mali	0.025837	.	-0.01955	-0.0063	.	.	0
1966	Malta	-0.00068	.	-0.01385	-0.00295	.	-0.07045	-0.17261
1966	Marshall Islands	0.033717	.	0.09377	0.013682	.	0.054318	1.511297
1966	Mauritania	0.07483	.	.	.	.	-0.08314	.
1966	Mauritius	0.026353	.	.	0.006226	.	-0.07565	.
1966	Mexico	0.014997	0.003565	.	0.003442	.	.	.
1966	Micronesia, Fed. Sts.	0.010607	.	.	0.000479	.	-0.0255	0.251314
1966	Middle East & North Africa	0.020043	.	.	-0.00284	.	0.038812	0.489548
1966	Middle East & North Africa (excluding high income)	0.019168	.	0.048082	4.60E-05	.	.	0.04218
1966	Middle East & North Africa (IDA & IBRD countries)	0.019168	.	.	-0.00757	.	-0.0915	.
1966	Middle income	0.008487	.	0.030182	-0.0046	.	.	0.10713
1966	Moldova	0.03146	.	0.039585	0.00355	.	.	0.102049
1966	Monaco	0	.	.	.	.	.	0
1966	Mongolia	0.012577	.	.	-0.01067	.	-0.00088	0.117783
1966	Montenegro	0.035565	.	.	.	.	.	.
1966	Morocco	0.016034	.	-0.11012	0.001014	.	.	0
1966	Mozambique	0.038248	.	-0.01459	-0.00265	.	-0.01468	0.186704
1966	Myanmar	0.017161	0.08158	.	-0.00266	.	0.00506	0.196711
1966	Namibia	0.02187	.	.	-0.0042	.	.	0.119801
1966	Nauru	0	.	0.02543	-0.00232	.	.	-0.05072
1966	Nepal	0.011441	0.055503	.	-0.00163	.	-0.11423	0.03227
1966	Netherlands	0.003008	.	.	0.003006	.	.	-0.06469
1966	New Caledonia	0.032959	.	.	-0.00937	.	0.031783	.
1966	New Zealand	0.006696	.	.	-0.00265	.	-0.02506	0.24953
1966	Nicaragua	0.019891	.	0.05292	-0.00297	.	0.030597	0.249636
1966	Niger	0.04185	.	.	-0.00167	.	.	.
1966	Nigeria	0.014217	.	0.008672	-0.00384	.	.	0.097164
1966	North America	0.005596	.	.	-0.01048	.	.	0.287682
1966	Northern Mariana Islands	0.024743	.	0.013701	0.004015	.	.	0.134322
1966	Norway	0.0276	.	-0.01961	0.001062	.	-0.0012	0.067552
1966	Not classified	.	.	0.023481	0.00313	.	0.00793	0.06077
1966	OECD members	0.007715	.	.	-0.00499	.	.	.
1966	Oman	0.058933	-0.06841	.	.	.	.	.
1966	Other small states	0.019031	.	.	.	.	-0.0105	.
1966	Pacific island small states	0.017622	.	.	-0.00219	.	.	0.099846
1966	Pakistan	0.010914	0.035526	.	0.00396	.	-0.15906	.
1966	Palau	0.004947	.	.	0.01628	.	.	3.575551
1966	Panama	0.014502	.	0.017461	-0.00591	.	.	-0.04302
1966	Papua New Guinea	0.076012	.	0.013804	0.005147	.	-0.00179	0.03688
1966	Paraguay	0.004515	.	-0.0472	-0.00142	.	.	-0.1013
1966	Peru	0.021269	-0.08124	.	-0.00867	.	.	.
1966	Philippines	0.00835	0.003696	.	0.000625	.	.	0.090972
1966	Poland	0.007948	.	-0.00615	-0.00048	.	.	0.14329
1966	Portugal	0.010362	.	.	-0.00438	.	.	0.179903
1966	Post-demographic dividend	0.008115	.	.	0.020689	.	.	.
1966	Pre-demographic dividend	0.02626	.	.	.	.	.	.
1966	Puerto Rico	0.026752	.	.	-0.0078	.	-0.02848	-0.12615
1966	Qatar	0.003085	.	0.0444	-0.00511	.	.	0.313779
1966	Romania	0.017043	.	0.047984	-0.00214	.	.	-0.13206
1966	Russian Federation	0.01493	.	.	-0.00465	.	-0.14491	-0.04679
1966	Rwanda	0.020606	0.000576	.	0.004325	.	-0.04645	0.136605
1966	Samoa	0.004188	.	0.073723	0.003777	.	0.039353	0.070845
1966	San Marino	0.019874	.	.	.	.	0.007701	.
1966	Sao Tome and Principe	0.062753	.	.	.	.	0.002228	.
1966	Saudi Arabia	0.048656	.	.	0.000765	.	.	0.520374
1966	Senegal	0.02644	.	.	0.006175	.	0.001071	0.56147
1966	Serbia	.	.	0.03285	0.000561	.	0.213976	0.05258
1966	Seychelles	0.034247	.	.	0.010564	.	0.05237	.
1966	Sierra Leone	0.03306	0.001071	.	0.012502	.	0.046358	.
1966	Singapore	0	.	0.03203	0.002596	.	0.107077	0.04061
1966	Sint Maarten (Dutch part)	0	.	0.038559	-0.00752	.	0.024218	0.05793
1966	Slovak Republic	0.021103	.	.	0.000765	.	0.011548	.
1966	Slovenia	0.026689	.	0.042156	0.005724	.	.	-0.04396
1966	Small states	0.015393	.	.	0.004194	.	.	0.093982
1966	Solomon Islands	0.045069	.	0.058311	-0.00792	.	0.211827	.
1966	Somalia	0.02586	0.607579	.	0.003407	.	0.05708	0.265704
1966	South Africa	0.00241	-0.0147	.	0.002533	.	-0.11067	.
1966	South Asia	0.011117	-0.02974	0.037152	-0.00108	.	0.113635	0.09817
1966	South Asia (IDA & IBRD)	0.011117	-0.02974	0.04169	-0.00093	.	0.006726	-0.1643
1966	South Sudan	-0.00127	.	0.017746	-0.00558	.	.	0.074108
1966	Spain	0.015754	.	0.00179	.	.	0.273084	0.050431
1966	Sri Lanka	0.020552	-0.09043	.	-0.00473	.	.	.
1966	St. Kitts and Nevis	0.021355	.	-0.15007	0.003872	.	.	0.140772
1966	St. Lucia	0.010754	.	.	0.006676	.	.	.
1966	St. Martin (French part)	.	.	0.0701	0.004459	.	.	.
1966	St. Vincent and the Grenadines	0.016743	.	0.081995	0.006023	.	.	0.15669
1966	Sub-Saharan Africa	0.020556	.	.	.	.	.	1.386294
1966	Sub-Saharan Africa (excluding high income)	0.020551	.	.	0.016185	.	.	-0.02532
1966	Sub-Saharan Africa (IDA & IBRD countries)	0.020556	.	.	0.000407	.	0.025199	0.07607
1966	Sudan	0.042886	0.287021	0.013354	-0.00502	.	.	0
1966	Suriname	-0.00494	.	-0.02807	-0.00024	.	-0.04787	0.143101
1966	Swaziland	0.097212	0.046784	.	0.003033	.	0.049813	0.470003
1966	Sweden	0.011074	.	.	0.006633	.	0.19696	0.161642
1966	Switzerland	0.011625	.	0.036932	-0.00441	.	0.230277	0.09894
1966	Syrian Arab Republic	0.016388	.	0.03547	0.01029	.	-0.11071	0.07397
1966	Tajikistan	0.011399	.	.	.	.	.	0.405465
1966	Tanzania	0.027641	.	-0.00719	-0.00302	.	.	0.693147
1966	Thailand	0.005474	-0.0377	-0.02319	0.000705	.	.	0.060624
1966	Timor-Leste	0.025481	.	.	-0.0007	.	.	.
1966	Togo	0.07566	0.04039	0.01569	0.002526	.	.	0.097178
1966	Tonga	0.020759	.	-0.06797	0.004133	.	.	0.07918
1966	Trinidad and Tobago	-0.0388	.	0.033483	0.003371	.	.	0.07363
1966	Tunisia	0.012657	0.012905	.	-0.00191	.	0.176261	0
1966	Turkey	0.020875	0.004848	0.013721	-0.00201	.	.	0.385534
1966	Turkmenistan	0.003071	.	0.045231	-0.00369	.	.	0.334847
1966	Turks and Caicos Islands	0.006901	.	0.050206	0.001332	.	.	0.168984
1966	Tuvalu	0.032768	.	0.074913	-0.00543	.	-0.06553	0.169514
1966	Uganda	0.044034	-0.02341	.	0.004059	.	0.265831	.
1966	Ukraine	0.016643	.	.	0.000126	.	0.044798	0.017997
1966	United Arab Emirates	0.01005	.	.	-0.00041	.	.	.
1966	United Kingdom	-0.00179	.	.	-0.0008	.	-0.02513	0.174676
1966	United States	0.005107	.	.	0.002155	.	0.116511	.
1966	Upper middle income	0.005715	.	0.03289	-0.00126	.	0.070126	0.08306
1966	Uruguay	0.002591	.	.	-0.00885	.	-0.06888	0.318453
1966	Uzbekistan	0.007482	.	.	.	.	-0.00308	0
1966	Vanuatu	0.016892	.	-0.02745	0.005114	.	0.080798	0.403906
1966	Venezuela, RB	0.01481	.	-0.01027	0.003704	.	.	0.184205
1966	Vietnam	0.021865	.	0.00263	-0.00123	.	.	0.151858
1966	Virgin Islands (U.S.)	0.020459	.	0.004444	0.001754	.	0.109809	0.0849
1966	West Bank and Gaza	.	.	.	-0.00093	.	.	0.133531
1966	World	0.005578	.	.	-0.00266	.	.	.
1966	Yemen, Rep.	0.037821	.	.	0.000102	.	.	.
1966	Zambia	0.058861	0.209792	.	-0.00205	.	.	0.474686
1966	Zimbabwe	0.0366	-0.10043	.	.	.	.	0.083382
1967	Afghanistan	0.033637	.	0.053938	0.011512	.	.	0.10742
1967	Albania	0.002298	.	0.018282	0.004088	.	.	0.15198
1967	Algeria	0.004213	-0.0003	0.034651	-0.00028	.	0.011912	0.03336
1967	American Samoa	0.005989	.	.	0.001937	.	0.022252	0.100084
1967	Andorra	0.027822	.	0.003256	-0.00517	.	-0.01283	0.661866
1967	Angola	0.036057	.	0.06967	-0.00481	.	0.088474	0.105361
1967	Antigua and Barbuda	-0.01663	.	0.034528	0.003191	.	-0.10464	.
1967	Arab World	0.01885	.	.	-0.0049	.	.	.
1967	Argentina	0.006611	-0.08082	-0.01642	-0.0055	.	.	0.1646
1967	Armenia	0.015076	.	.	.	.	.	0.057159
1967	Aruba	-0.0003	.	0.05801	-0.00766	.	0.139819	0.133363
1967	Australia	0.004308	.	.	.	.	0.061386	0.261014
1967	Austria	0.000753	.	.	-0.00041	.	.	0.09531
1967	Azerbaijan	-0.00592	.	.	0.001199	.	.	.
1967	Bahamas, The	0.010717	.	0.056697	0.002651	.	0.007641	0.076482
1967	Bahrain	0.003112	.	.	0.002924	.	.	0.029853
1967	Bangladesh	0.040309	-0.07173	.	0.003469	.	0.155594	0.268264
1967	Barbados	0.00196	.	-0.00176	0.004866	.	.	0.005525
1967	Belarus	0.028939	.	.	-0.00054	.	.	0.013986
1967	Belgium	0.001542	.	0.037732	-0.00195	.	-0.01319	0.334678
1967	Belize	-0.00596	.	0.012174	0.007562	.	.	0.023924
1967	Benin	0.058091	.	.	0.003806	.	-0.35918	0.03876
1967	Bermuda	0	.	-0.06998	0.005542	.	-0.10514	0.098995
1967	Bhutan	0.052639	.	0.012139	0.00303	.	.	0.08402
1967	Bolivia	0.007827	.	0.086489	-0.00422	.	.	0.11615
1967	Bosnia and Herzegovina	0.035592	.	0.107768	0.004797	.	0.031863	0.19299
1967	Botswana	0.143957	.	.	-0.00087	.	.	0.069498
1967	Brazil	0.018609	-0.05769	.	0.002165	.	0.013753	0.082309
1967	British Virgin Islands	0.030484	.	.	.	.	0.112348	.
1967	Brunei Darussalam	0.033063	.	0.129594	0.007333	.	0.064079	0.019575
1967	Bulgaria	0.02645	.	0.057075	-0.00306	.	.	0.0623
1967	Burkina Faso	0.020161	0.145395	0.044928	-0.01688	.	.	0.003784
1967	Burundi	0.043308	.	0.117847	0.002983	.	.	0.13834
1967	Cabo Verde	0.015883	.	.	-0.00155	.	.	0.062756
1967	Cambodia	0.095145	.	.	0.00558	.	0.025872	.
1967	Cameroon	0.037244	0.011263	0.043127	-0.00119	.	0.010505	0.042503
1967	Canada	0.006941	.	.	0.006058	.	.	0.405465
1967	Caribbean small states	0.008644	.	.	-0.03109	.	0.118567	.
1967	Cayman Islands	0	.	0.087441	0.001408	.	0.229646	0.05776
1967	Central African Republic	0.030377	0.173466	.	.	.	0.021626	.
1967	Central Europe and the Baltics	0.011533	.	.	-0.02336	.	.	-0.12545
1967	Chad	0.064343	0.169075	.	0.001282	.	.	.
1967	Channel Islands	-0.00703	.	.	0.000284	.	0.03237	-0.63727
1967	Chile	0.009878	0.042802	.	-0.00124	.	.	.
1967	China	-0.00728	-0.12253	.	0.009697	.	-0.03696	0.035304
1967	Colombia	0.014589	-0.02395	-0.02396	-0.00188	.	.	.
1967	Comoros	0.018712	.	0.021559	-0.00256	.	.	0.366803
1967	Congo, Dem. Rep.	0.009798	.	.	-0.00778	.	0.036396	0.487657
1967	Congo, Rep.	0.021009	.	.	.	.	.	.
1967	Costa Rica	0.016435	.	.	-0.00293	.	.	.
1967	Cote d'Ivoire	0.028164	0.095455	0.03843	-0.00292	.	0.068551	0.077009
1967	Croatia	0.028292	.	.	0.010044	.	.	0.021979
1967	Cuba	0.00312	.	.	0.010266	.	.	.
1967	Curacao	0.004755	.	0.03998	-0.00126	.	.	0.079374
1967	Cyprus	0.013144	.	-0.04459	-0.00541	.	0.007843	0.058269
1967	Czech Republic	0.00765	.	0.050989	0.008313	.	0.002276	.
1967	Denmark	0.006984	.	.	-0.01617	.	.	.
1967	Djibouti	0.019782	.	0.023418	-0.00109	.	0.025201	-0.12189
1967	Dominica	0.00175	.	.	0.01652	.	.	0.203228
1967	Dominican Republic	0.02793	0.053936	.	.	.	.	.
1967	Early-demographic dividend	0.013762	-0.02907	0.067783	-0.00277	.	.	0.169899
1967	East Asia & Pacific	0.001795	.	.	0.012264	.	0.031902	0.2464
1967	East Asia & Pacific (excluding high income)	-1.00E-06	-0.1096	0.059652	0.001968	.	.	0.04223
1967	East Asia & Pacific (IDA & IBRD countries)	-0.00074	-0.1096	.	0.006867	.	.	.
1967	Ecuador	0.014002	-0.01019	.	0.006645	.	0.01339	.
1967	Egypt, Arab Rep.	0.008876	.	.	.	.	.	.
1967	El Salvador	0.002535	.	.	-0.0053	.	.	0.142646
1967	Equatorial Guinea	0.003379	.	.	0.00492	.	.	.
1967	Eritrea	0.030459	.	0.070504	0.000837	.	-0.10565	0.038518
1967	Estonia	0.011878	.	.	-0.00218	.	.	0.394314
1967	Ethiopia	0.032625	.	.	0.001348	.	.	-0.21131
1967	Euro area	0.008208	.	.	-0.00164	.	.	.
1967	Europe & Central Asia	0.009314	.	.	.	.	.	0
1967	Europe & Central Asia (excluding high income)	0.014662	.	-0.01228	0.002486	.	.	0.173663
1967	Europe & Central Asia (IDA & IBRD countries)	0.014153	.	0.051802	0.000478	.	.	0.06147
1967	European Union	0.006916	.	.	0.00146	.	-0.09063	0.222148
1967	Faroe Islands	0.014892	.	.	0.001385	.	.	-0.01136
1967	Fiji	0.012698	0.013608	-0.01675	0.005353	.	-0.00901	0.130136
1967	Finland	0.013385	.	-0.02335	0.001304	.	0.053588	0.200671
1967	Fragile and conflict affected situations	0.026646	.	-0.03465	-0.0019	.	.	-0.66028
1967	France	0.016456	-0.0238	.	.	.	.	.
1967	French Polynesia	0.027867	.	0.01394	-0.00291	.	-0.05511	0.089585
1967	Gabon	0.060808	.	0.569143	-0.0055	.	-0.10961	0.173272
1967	Gambia, The	0.059492	.	0.043114	-0.00768	.	0.008391	0.136884
1967	Georgia	0.01074	.	.	.	.	0.028597	0.04879
1967	Germany	0.000888	.	0.038101	0.000745	.	-0.00429	0.174008
1967	Ghana	0.022186	0.164595	0.018988	5.00E-05	.	.	0.140858
1967	Gibraltar	0	.	0.017845	0.005486	.	.	0.191055
1967	Greece	0.014006	.	-0.02434	0.001383	.	0.731128	0.060182
1967	Greenland	0.01998	.	0.019137	0.007599	.	-0.00126	0.199209
1967	Grenada	0.006052	.	.	0.00826	.	0.016587	0.06275
1967	Guam	0.018601	.	0.089311	-0.00133	.	0.160487	0.047325
1967	Guatemala	0.008998	.	0.044331	0.006514	.	-0.16648	.
1967	Guinea	0.041882	.	.	0.011046	.	.	0.057006
1967	Guinea-Bissau	0.01063	.	.	-0.00129	.	0.082386	0.08387
1967	Guyana	0.001367	-0.00161	.	0.006853	.	.	.
1967	Haiti	0.023499	.	0.036413	0.006734	.	-0.01014	0.310155
1967	Heavily indebted poor countries (HIPC)	0.028192	.	.	0.003764	.	.	0.133531
1967	High income	0.007777	.	.	.	.	-0.08401	.
1967	Honduras	0.02365	-0.00731	.	-0.0328	.	.	0.287682
1967	Hong Kong SAR, China	0.003063	.	.	-0.00143	.	.	0.13193
1967	Hungary	0.007127	.	0.032217	0.001358	.	.	.
1967	IBRD only	0.007645	-0.07693	.	.	.	.	.
1967	Iceland	0.005348	.	0.048608	-0.00227	.	.	0
1967	IDA & IBRD total	0.009062	-0.07576	0.005301	-0.00174	.	-0.18463	0.419854
1967	IDA blend	0.016182	.	0.110427	0.01485	.	-3.70E-05	0.572212
1967	IDA only	0.028661	.	.	.	.	0.144642	.
1967	IDA total	0.022081	.	.	0.008221	.	0.094791	.
1967	India	0.010171	-0.09522	.	0.004364	.	.	.
1967	Indonesia	0.015713	-0.13724	.	0.001856	.	-0.13399	0.105361
1967	Iran, Islamic Rep.	0.0211	0.041105	.	-0.00162	.	-0.01136	-0.38946
1967	Iraq	0.020552	.	0.019362	0.000978	.	.	0.03088
1967	Ireland	0.012091	.	.	-0.0072	.	0.087076	.
1967	Isle of Man	-0.00282	.	0.050808	-0.00484	.	.	0.11597
1967	Israel	0.008174	.	0.031996	0.003166	.	.	0.094858
1967	Italy	0.007798	.	.	.	.	.	0.405465
1967	Jamaica	0.019948	.	.	-0.01387	.	-0.02269	0.105361
1967	Japan	0.01175	.	.	.	.	.	.
1967	Jordan	0.006334	-0.26054	0.053097	0.001408	.	.	0.182321
1967	Kazakhstan	0.013535	.	-0.00966	-0.00193	.	0.021491	-0.02564
1967	Kenya	0.033905	0.02241	.	0.000513	.	0.027058	0.08426
1967	Kiribati	0.036001	.	.	-0.00346	.	.	0.203599
1967	Korea, Dem. People�s Rep.	0.021404	.	0.03011	-0.00312	.	.	0.11853
1967	Korea, Rep.	0.047551	0.038717	.	-0.00142	.	0.097482	0.10113
1967	Kosovo	.	.	.	0.005561	.	.	0.257395
1967	Kuwait	0.01677	.	.	-0.00381	.	0.039531	.
1967	Kyrgyz Republic	0.009351	.	.	-0.00203	.	0.102393	-0.06232
1967	Lao PDR	0.034171	.	0.04856	-0.00194	.	-0.06971	0.340297
1967	Late-demographic dividend	0.00418	-0.09664	.	-0.00083	.	.	.
1967	Latin America & Caribbean	0.013991	-0.03475	0.001477	-0.00339	.	.	-0.01869
1967	Latin America & Caribbean (excluding high income)	0.016236	-0.02922	.	-0.00707	.	.	0
1967	Latin America & the Caribbean (IDA & IBRD countries)	0.01429	-0.03475	0.044863	0.006555	.	.	-0.13795
1967	Latvia	0.013464	.	0.078506	0.005586	.	0.026933	0.152792
1967	Least developed countries: UN classification	0.030441	.	0.042794	0.005713	.	-0.01309	0.07996
1967	Lebanon	0.032175	.	.	-0.0007	.	.	.
1967	Lesotho	0.0497	0.592324	.	.	.	.	.
1967	Liberia	0.032964	.	.	.	.	-0.05524	.
1967	Libya	0.082124	.	.	-0.00094	.	.	0.192824
1967	Liechtenstein	-0.0107	.	.	0.00571	.	0.038488	.
1967	Lithuania	0.022165	.	.	0.012807	.	.	0.304539
1967	Low & middle income	0.009572	-0.07708	0.034206	-0.00582	.	.	0.02409
1967	Low income	0.02677	.	0.036899	0.005736	.	-0.08253	0.03605
1967	Lower middle income	0.013053	-0.06627	0.009779	-0.001	.	.	0
1967	Luxembourg	0.006727	.	.	-0.0035	.	.	.
1967	Macao SAR, China	0.001856	.	.	0.001454	.	.	-0.30228
1967	Macedonia, FYR	0.031551	.	0.037739	0.001794	.	.	-0.00274
1967	Madagascar	0.02533	.	.	-0.00147	.	.	0.02738
1967	Malawi	0.045007	.	.	0.022968	.	.	.
1967	Malaysia	0.022615	0.100182	.	.	.	.	.
1967	Maldives	-0.00502	.	.	-0.00888	.	0.027143	1.338344
1967	Mali	0.025638	.	-0.01978	-0.00438	.	.	-0.04699
1967	Malta	-0.00069	.	-0.01291	0.000885	.	.	0.186351
1967	Marshall Islands	0.032859	.	.	-0.00363	.	-0.01331	-0.26207
1967	Mauritania	0.074239	.	.	0.005412	.	-0.02842	0.05457
1967	Mauritius	0.025933	.	0.052274	0.004297	.	0.098309	0.218682
1967	Mexico	0.014704	0.024274	.	.	.	-0.08034	.
1967	Micronesia, Fed. Sts.	0.010538	.	.	.	.	0.061623	.
1967	Middle East & North Africa	0.018222	.	.	0.002014	.	.	0.510825
1967	Middle East & North Africa (excluding high income)	0.016727	.	.	0.006752	.	-0.08387	0.239308
1967	Middle East & North Africa (IDA & IBRD countries)	0.016727	.	0.077682	0.000464	.	-0.18718	0.11277
1967	Middle income	0.008944	-0.07693	.	0.012533	.	0.038822	.
1967	Moldova	0.031079	.	.	0.011687	.	0.042998	.
1967	Monaco	0	.	0.04719	0.002543	.	0.045136	0.05516
1967	Mongolia	0.012444	.	0.057415	-0.00597	.	0.068791	0.05385
1967	Montenegro	0.03517	.	.	0.005129	.	0.036437	.
1967	Morocco	0.015903	.	0.051188	0.003703	.	.	0.067344
1967	Mozambique	0.038123	.	.	0.003145	.	0.009518	0.142215
1967	Myanmar	0.017056	-0.02953	-0.01726	-0.00562	.	0.069822	.
1967	Namibia	0.021785	.	.	0.004617	.	0.058962	0.087705
1967	Nauru	0	.	.	0.004264	.	-0.02381	.
1967	Nepal	0.011311	-0.01662	0.061361	-0.00029	.	0.037169	0.04179
1967	Netherlands	0.002982	.	0.022613	0.000871	.	0.001279	0.278714
1967	New Caledonia	0.032075	.	0.007747	-0.00443	.	.	0.269663
1967	New Zealand	0.005412	.	0.01509	.	.	0.125989	-0.12189
1967	Nicaragua	0.019593	.	.	-0.00368	.	.	.
1967	Niger	0.053874	.	0.01	0.004361	.	.	0.157033
1967	Nigeria	0.014136	.	.	0.006307	.	.	.
1967	North America	0.005231	.	0.109706	0.00536	.	.	.
1967	Northern Mariana Islands	0.023902	.	0.067225	0.00661	.	.	0.0853
1967	Norway	0.026529	.	.	.	.	.	0.223144
1967	Not classified	.	.	.	0.01572	.	.	0.128175
1967	OECD members	0.007782	.	.	-4.70E-05	.	0.099337	0.10892
1967	Oman	0.057885	-0.47207	0.002884	-0.00377	.	.	0.164303
1967	Other small states	0.017064	.	-0.03725	0.001543	.	-0.06387	0.287682
1967	Pacific island small states	0.013938	.	.	0.002735	.	0.084035	0.223144
1967	Pakistan	0.010838	-0.02896	.	0.007029	.	0.232095	1.007522
1967	Palau	0.004906	.	0.022796	-0.00391	.	-0.06449	0.122602
1967	Panama	0.014359	.	0.03766	0.010674	.	-0.02244	0.01264
1967	Papua New Guinea	0.128606	.	.	.	.	.	0.693148
1967	Paraguay	0.004495	.	0.047713	-0.00173	.	.	0.019803
1967	Peru	0.020789	0.082616	0.047031	0.001366	.	.	0.25783
1967	Philippines	0.008312	0.020443	.	-0.00302	.	.	.
1967	Poland	0.007886	.	0.013718	0.003718	.	.	0.060824
1967	Portugal	0.010309	.	0.128749	0.003673	.	.	0.2078
1967	Post-demographic dividend	0.00814	.	0.035531	0.004829	.	.	0.05288
1967	Pre-demographic dividend	0.026147	.	.	-0.00048	.	0.05826	0
1967	Puerto Rico	0.025982	.	0.060745	-0.00114	.	.	0.080461
1967	Qatar	0.00303	.	0.043852	-0.00316	.	.	0.107797
1967	Romania	0.012698	.	0.025253	0.003489	.	.	0.100756
1967	Russian Federation	0.014626	.	0.046933	-0.00456	.	-0.01224	0.168013
1967	Rwanda	0.020522	0.178558	.	0.003572	.	-0.22735	.
1967	Samoa	0.010827	.	.	-0.00158	.	0.002272	0.073602
1967	San Marino	0.019398	.	.	0.001656	.	.	.
1967	Sao Tome and Principe	0.061598	.	.	-0.00086	.	0.160245	0.028923
1967	Saudi Arabia	0.047102	.	.	0.000863	.	-0.10177	.
1967	Senegal	0.026226	.	0.05578	-0.00145	.	0.055385	0.10791
1967	Serbia	.	.	.	-0.00807	.	-0.09638	-0.36101
1967	Seychelles	0.03362	.	.	.	.	0.054115	-0.18232
1967	Sierra Leone	0.032738	-0.00554	0.074159	0.006314	.	0.018483	0.121762
1967	Singapore	0	.	0.016583	0.004545	.	.	0.142316
1967	Sint Maarten (Dutch part)	0	.	0.042547	0.000509	.	.	-0.15093
1967	Slovak Republic	0.020847	.	0.00732	0.002679	.	-0.04522	-0.05682
1967	Slovenia	0.026317	.	.	0.001533	.	.	0.405466
1967	Small states	0.014051	.	.	-0.00188	.	.	.
1967	Solomon Islands	0.04502	.	.	-5.10E-05	.	.	.
1967	Somalia	0.025683	0.18365	.	-0.00172	.	.	-0.03456
1967	South Africa	0.002404	-0.0304	.	.	.	.	0.14842
1967	South Asia	0.011114	-0.08593	0.004271	0.013121	.	.	0.088554
1967	South Asia (IDA & IBRD)	0.011114	-0.08593	0.092187	0.003778	.	.	0.12988
1967	South Sudan	-0.00138	.	0.060531	-0.00013	.	-0.00405	0.07179
1967	Spain	0.015351	.	.	0.000987	.	-0.0004	0.04652
1967	Sri Lanka	0.020465	-0.05987	0.056336	-0.00464	.	0.02784	-0.31356
1967	St. Kitts and Nevis	0.021188	.	0.000166	-0.00546	.	-0.26131	0.262364
1967	St. Lucia	0.010769	.	0.037319	0.004583	.	0.074433	.
1967	St. Martin (French part)	.	.	.	-0.00365	.	.	.
1967	St. Vincent and the Grenadines	0.016604	.	0.037105	-0.00459	.	.	-0.04247
1967	Sub-Saharan Africa	0.020594	.	.	.	.	.	0
1967	Sub-Saharan Africa (excluding high income)	0.020589	.	0.090744	-0.00764	.	0.06361	0.13216
1967	Sub-Saharan Africa (IDA & IBRD countries)	0.020594	.	.	.	.	0.044073	-0.28768
1967	Sudan	0.042635	-0.00829	.	0.001151	.	.	0.167054
1967	Suriname	-0.00498	.	.	-0.00095	.	.	.
1967	Swaziland	0.076888	0.3895	0.018745	0.002781	.	0.121085	0.063039
1967	Sweden	0.01038	.	.	0.004124	.	.	0
1967	Switzerland	0.011457	.	.	0.003295	.	-0.03057	-0.06062
1967	Syrian Arab Republic	0.01622	.	0.056507	0.004685	.	.	0.027175
1967	Tajikistan	0.011326	.	.	0.000601	.	.	0.177681
1967	Tanzania	0.027682	.	-0.01969	-0.0009	.	0.010014	-0.0397
1967	Thailand	0.005493	0.111681	0.091485	0.008627	.	.	0.223617
1967	Timor-Leste	0.025433	.	.	0.003842	.	0.197851	0.02048
1967	Togo	0.074604	0.036371	0.014177	0.006308	.	0.013266	-0.2318
1967	Tonga	0.009449	.	0.041763	0.003679	.	.	0.01792
1967	Trinidad and Tobago	-0.03901	.	0.045108	-0.00232	.	.	0.19097
1967	Tunisia	0.019837	-0.00323	0.117516	0.00576	.	0.061952	0.0086
1967	Turkey	0.022912	0.016769	-0.00255	-0.00162	.	.	0.13757
1967	Turkmenistan	0.003083	.	.	0.000993	.	0.017171	0.038151
1967	Turks and Caicos Islands	0.006873	.	.	.	.	0.051365	.
1967	Tuvalu	0.032526	.	0.101154	0.005445	.	-0.08336	0.070478
1967	Uganda	0.043673	0.018868	0.053533	-0.00331	.	.	0.07901
1967	Ukraine	0.016352	.	0.042674	-0.01502	.	.	0.095396
1967	United Arab Emirates	0.009684	.	0.096913	0.001181	.	.	0.15054
1967	United Kingdom	-0.00182	.	.	0.000283	.	.	0.155193
1967	United States	0.005039	.	.	0.007117	.	-0.03969	.
1967	Upper middle income	0.006478	-0.07828	0.042377	-0.00042	.	0.03092	0.10484
1967	Uruguay	0.002573	.	.	0.008358	.	.	-1.09861
1967	Uzbekistan	0.007453	.	.	-0.02346	.	0.313195	.
1967	Vanuatu	0.016868	.	0.109272	0.002967	.	-0.02188	0.1326
1967	Venezuela, RB	0.014348	.	.	.	.	-0.0021	.
1967	Vietnam	0.021747	.	.	-0.02287	.	.	0.17864
1967	Virgin Islands (U.S.)	0.019731	.	.	0.003817	.	.	.
1967	West Bank and Gaza	.	.	.	0.000623	.	0.004339	0.637267
1967	World	0.005851	.	.	-0.00113	.	.	.
1967	Yemen, Rep.	0.037705	.	.	0.010208	.	-0.20995	0.162469
1967	Zambia	0.057685	0.141642	-0.00506	-0.00133	.	.	.
1967	Zimbabwe	0.036389	0.067017	0.04483	-0.00167	.	.	0.364528
1968	Afghanistan	0.033563	.	.	-0.00748	.	0.028335	0.16516
1968	Albania	0.002292	.	.	.	.	.	.
1968	Algeria	0.004222	0.000569	.	-0.0024	.	.	.
1968	American Samoa	0.005925	.	0.09017	-0.00159	.	0.056655	0.072612
1968	Andorra	0.02575	.	.	0.017832	.	.	0
1968	Angola	0.035878	.	.	0.010115	.	.	.
1968	Antigua and Barbuda	-0.01677	.	0.009978	-0.00039	.	.	-0.07072
1968	Arab World	0.018793	.	0.031456	-0.00419	.	-0.11439	-0.01905
1968	Argentina	0.006478	-0.04399	0.022558	0.00771	.	0.11758	.
1968	Armenia	0.014783	.	.	-0.01355	.	.	.
1968	Aruba	-0.00032	.	-0.01154	0.000176	.	0.045713	-0.20479
1968	Australia	0.004218	.	.	0.014465	.	.	0.022728
1968	Austria	0.000752	.	.	.	.	.	.
1968	Azerbaijan	-0.00597	.	-0.01688	-0.00133	.	.	0.158605
1968	Bahamas, The	0.010542	.	.	0.012658	.	-0.00576	-0.1092
1968	Bahrain	0.003079	.	0.002812	0.002081	.	.	0.08461
1968	Bangladesh	0.040174	0.097302	.	0.007555	.	.	.
1968	Barbados	0.001956	.	.	0.008248	.	0.020019	.
1968	Belarus	0.028438	.	.	.	.	.	.
1968	Belgium	0.001508	.	.	-0.00489	.	.	0.078109
1968	Belize	-0.00602	.	.	0.005198	.	.	.
1968	Benin	0.057589	.	0.057355	0.002582	.	0.09164	0.034574
1968	Bermuda	0	.	.	-0.00091	.	.	0.153774
1968	Bhutan	0.052378	.	.	0.002376	.	.	0.093146
1968	Bolivia	0.007792	.	.	-0.00154	.	.	.
1968	Bosnia and Herzegovina	0.035197	.	.	.	.	.	0.325423
1968	Botswana	0.143049	.	0.024179	0.002983	.	.	0.457242
1968	Brazil	0.018268	0.083878	0.05073	0.000884	.	.	0.02055
1968	British Virgin Islands	0.030412	.	.	0.001326	.	0.021819	-0.16651
1968	Brunei Darussalam	0.03178	.	.	0.002084	.	.	0.056554
1968	Bulgaria	0.025829	.	0.030238	0.006509	.	-0.01527	0.043675
1968	Burkina Faso	0.019944	0.031869	-0.08362	0.002525	.	0.08787	0.167054
1968	Burundi	0.043042	.	0.194237	-0.00118	.	.	0.602057
1968	Cabo Verde	0.015794	.	.	.	.	.	.
1968	Cambodia	0.094047	.	0.03591	-0.00255	.	0.159558	0.049906
1968	Cameroon	0.036966	-0.05291	0.197832	-0.00452	.	0.137539	0.374693
1968	Canada	0.006814	.	0.02673	-0.00653	.	-0.09009	-0.03056
1968	Caribbean small states	0.008692	.	.	.	.	-0.01908	0.538997
1968	Cayman Islands	0	.	0.05311	0.001564	.	0.024252	0.016202
1968	Central African Republic	0.03208	0.002194	0.054513	-0.0004	.	.	0.103899
1968	Central Europe and the Baltics	0.011569	.	0.020048	0.005406	.	.	-0.12558
1968	Chad	0.063989	0.075671	0.009668	0.002321	.	0.061651	0.053654
1968	Channel Islands	-0.00708	.	0.016624	0.007771	.	-0.05554	0.02699
1968	Chile	0.009633	0.062987	.	0.008981	.	0.001985	0.06174
1968	China	-0.00728	-0.07653	0.02996	-0.00093	.	-0.03619	0.116153
1968	Colombia	0.014379	-0.03506	0.081352	0.006189	.	-0.13782	.
1968	Comoros	0.018637	.	.	0.009873	.	.	0.012864
1968	Congo, Dem. Rep.	0.009785	.	.	-0.0003	.	0.002936	0.1083
1968	Congo, Rep.	0.02079	.	.	0.007008	.	.	.
1968	Costa Rica	0.016302	.	0.072802	0.007795	.	-0.02332	0.064539
1968	Cote d'Ivoire	0.027881	-0.22502	.	0.005313	.	.	0
1968	Croatia	0.027856	.	.	.	.	-0.02422	.
1968	Cuba	0.00311	.	.	-0.02691	.	.	0
1968	Curacao	0.004694	.	0.020083	-0.00134	.	.	0.19304
1968	Cyprus	0.013074	.	-0.09707	0.002677	.	.	.
1968	Czech Republic	0.007562	.	.	.	.	.	.
1968	Denmark	0.006822	.	-0.02379	-0.00151	.	.	0
1968	Djibouti	0.019264	.	0.066343	-0.00079	.	-0.12942	1.056467
1968	Dominica	0.001748	.	0.113565	0.016405	.	0.038013	0.284802
1968	Dominican Republic	0.027538	-0.08	.	.	.	0.082528	.
1968	Early-demographic dividend	0.013562	-0.02384	.	0.007813	.	0.050205	.
1968	East Asia & Pacific	0.001477	.	.	0.00356	.	.	.
1968	East Asia & Pacific (excluding high income)	0.000756	-0.06402	.	0.001655	.	0.154145	0
1968	East Asia & Pacific (IDA & IBRD countries)	-0.00065	-0.06402	.	-0.00016	.	-0.08915	0.04652
1968	Ecuador	0.013939	0.0447	0.024625	0.001785	.	.	0.03694
1968	Egypt, Arab Rep.	0.008847	.	.	-0.00542	.	0.071084	.
1968	El Salvador	0.002528	.	0.07547	-0.00424	.	.	-0.00284
1968	Equatorial Guinea	0.003405	.	0.052886	0.004816	.	.	0.287116
1968	Eritrea	0.013382	.	.	.	.	.	-0.25131
1968	Estonia	0.011676	.	.	-0.01591	.	0.072237	0.530628
1968	Ethiopia	0.019561	.	.	.	.	.	.
1968	Euro area	0.00742	.	0.018068	0.001307	.	.	0.287682
1968	Europe & Central Asia	0.008906	.	-0.01563	-0.00147	.	0.057561	0.297959
1968	Europe & Central Asia (excluding high income)	0.014455	.	.	0.003682	.	-0.15218	0.046864
1968	Europe & Central Asia (IDA & IBRD countries)	0.013963	.	.	-0.00288	.	.	0.088107
1968	European Union	0.006408	.	0.04186	-0.00345	.	.	0.10711
1968	Faroe Islands	0.01482	.	.	-0.00108	.	-0.01474	0.05582
1968	Fiji	0.011333	-0.04145	.	0.005628	.	.	0.194446
1968	Finland	0.013145	.	.	-0.00128	.	-0.12338	.
1968	Fragile and conflict affected situations	0.026539	.	.	-0.00113	.	0.088322	0.082938
1968	France	0.012622	-0.02606	0.034111	-0.00036	.	-0.05317	-0.16064
1968	French Polynesia	0.027111	.	.	0.000186	.	.	.
1968	Gabon	0.059567	.	0.058048	-0.00272	.	.	0.219363
1968	Gambia, The	0.058917	.	.	-0.00298	.	.	-0.28768
1968	Georgia	0.010646	.	0.020114	0.006253	.	.	-0.03415
1968	Germany	0.000888	.	0.026698	0.006332	.	0.016156	0.069876
1968	Ghana	0.021992	0.064039	0.016985	0.006251	.	0.055768	0.06641
1968	Gibraltar	0	.	.	0.001595	.	.	.
1968	Greece	0.013716	.	.	.	.	.	.
1968	Greenland	0.019175	.	.	.	.	-0.10619	.
1968	Grenada	0.006047	.	.	-8.40E-05	.	.	0.180454
1968	Guam	0.018177	.	.	0.004934	.	-0.12507	.
1968	Guatemala	0.008946	.	.	0.011153	.	.	2.803986
1968	Guinea	0.041626	.	0.016159	-0.00521	.	.	0.03543
1968	Guinea-Bissau	0.010654	.	0.02076	0.006132	.	-0.04754	0.04924
1968	Guyana	0.001365	-0.02535	0.049713	-0.0007	.	.	0.135968
1968	Haiti	0.023435	.	.	0.000247	.	.	.
1968	Heavily indebted poor countries (HIPC)	0.028249	.	.	0.002021	.	.	-0.34831
1968	High income	0.007528	.	-0.02493	0.003031	.	.	0.04997
1968	Honduras	0.023502	0.028239	.	0.000932	.	.	0.13661
1968	Hong Kong SAR, China	0.003009	.	.	0.020293	.	.	.
1968	Hungary	0.00706	.	.	.	.	.	.
1968	IBRD only	0.007452	-0.02374	.	-0.00858	.	-0.09312	-0.91189
1968	Iceland	0.0052	.	-0.03716	-0.0036	.	.	-0.06716
1968	IDA & IBRD total	0.008936	-0.0224	0.084407	0.001495	.	.	0.055849
1968	IDA blend	0.016149	.	.	-0.00254	.	-0.13305	0.573417
1968	IDA only	0.028836	.	.	0.005845	.	0.082055	0.14295
1968	IDA total	0.022248	.	0.056645	0.003352	.	0.059951	0.290361
1968	India	0.01012	0.025813	.	.	.	-0.20145	.
1968	Indonesia	0.01559	0.152543	.	.	.	0.120014	.
1968	Iran, Islamic Rep.	0.022566	0.016811	.	0.002146	.	.	0.251169
1968	Iraq	0.0201	.	.	0.007749	.	0.018404	-1.00145
1968	Ireland	0.011966	.	0.014572	9.50E-05	.	0.354124	0.06757
1968	Isle of Man	-0.00285	.	.	0.013191	.	-0.04079	.
1968	Israel	0.007891	.	.	0.010003	.	0.003702	.
1968	Italy	0.007722	.	0.04952	0.003252	.	0.075476	0.037
1968	Jamaica	0.01976	.	0.050485	-0.00375	.	0.027696	0.12596
1968	Japan	0.011442	.	.	0.009022	.	0.022813	.
1968	Jordan	0.00615	0.322055	-0.08877	0.001636	.	.	0.388515
1968	Kazakhstan	0.013376	.	.	0.003033	.	0.052775	0.711706
1968	Kenya	0.033739	0.012456	0.029359	-0.00216	.	0.072806	.
1968	Kiribati	0.035665	.	.	0.005802	.	.	-0.11302
1968	Korea, Dem. People�s Rep.	0.040195	.	.	0.005883	.	0.208039	.
1968	Korea, Rep.	0.052228	0.061145	0.05688	0.000819	.	-0.00658	0.01607
1968	Kosovo	.	.	0.022775	0.002794	.	0.086743	-0.11441
1968	Kuwait	0.015594	.	-0.00048	-0.00355	.	.	0.336472
1968	Kyrgyz Republic	0.009291	.	0.04286	.	.	-0.03125	0.13815
1968	Lao PDR	0.034155	.	.	-0.00208	.	.	.
1968	Late-demographic dividend	0.004237	-0.03263	-0.02563	0.004177	.	.	-0.02477
1968	Latin America & Caribbean	0.013816	0.012857	.	0.004923	.	.	.
1968	Latin America & Caribbean (excluding high income)	0.015975	0.02669	0.126194	0.005273	.	.	.
1968	Latin America & the Caribbean (IDA & IBRD countries)	0.014106	0.012857	0.058778	0.006377	.	.	0.10619
1968	Latvia	0.013217	.	.	.	.	.	0
1968	Least developed countries: UN classification	0.030709	.	.	0.01368	.	.	2.823436
1968	Lebanon	0.031047	.	.	-0.00052	.	0.022463	-0.08056
1968	Lesotho	0.049527	0.087026	-0.01612	-0.0024	.	.	0.167055
1968	Liberia	0.032692	.	0.174574	0.003008	.	0.101333	-0.16252
1968	Libya	0.077981	.	.	0.000837	.	-0.09253	0
1968	Liechtenstein	-0.01076	.	.	0.005969	.	0.253926	-0.13704
1968	Lithuania	0.021769	.	0.004951	-0.00363	.	-0.06424	0.109199
1968	Low & middle income	0.009635	-0.02203	0.01806	0.010556	.	0.020308	0.10515
1968	Low income	0.031674	.	.	.	.	.	-0.18232
1968	Lower middle income	0.012982	0.034601	0.002867	-0.00063	.	.	0.111225
1968	Luxembourg	0.006613	.	-0.0024	0.000966	.	.	-0.25783
1968	Macao SAR, China	0.00177	.	.	-0.00381	.	.	.
1968	Macedonia, FYR	0.030856	.	0.001481	0.004833	.	.	0.08937
1968	Madagascar	0.025375	.	0.149692	0.001845	.	.	0.29023
1968	Malawi	0.047619	.	0.041063	0.006314	.	.	0.01261
1968	Malaysia	0.022396	0.013707	.	0.000516	.	0.042932	0.470003
1968	Maldives	0.015753	.	-0.03038	-0.00016	.	.	-0.2971
1968	Mali	0.025659	0.258378	0.032035	-0.00284	.	.	0.129875
[truncated: 12,785 more rows]
